# Supplementary material for: {2-Hydr­oxy-6-[(2-oxidophen­yl)imino­methyl-κ2 N,O]phenolato-κO 1}phenyl­boron
Source: Acta Crystallogr Sect E Struct Rep Online. 2010 Mar 6;66(Pt 4):o758. doi: 10.1107/S1600536810007609 (PMC2983817; doi:10.1107/S1600536810007609)
Supplement: Supplementary file 2 [file e-66-0o758-Isup2.hkl]

# 
# h,k,l, Fc-squared, Fo-squared, sigma(Fo-squared) and status flag 
# 
data_I
_shelx_title ' aracel3x in Pbca' 
_shelx_refln_list_code          4 
_shelx_F_calc_maximum      228.90 
_exptl_crystal_F_000      1312.00 
_reflns_d_resolution_high  0.7828 
 
loop_ 
 _symmetry_equiv_pos_as_xyz 
 'x, y, z' 
 '-x+1/2, -y, z+1/2' 
 '-x, y+1/2, -z+1/2' 
 'x+1/2, -y+1/2, -z' 
 '-x, -y, -z' 
 'x-1/2, y, -z-1/2' 
 'x, -y-1/2, z-1/2' 
 '-x-1/2, y-1/2, z' 
 
_cell_length_a    14.7245 
_cell_length_b    11.1960 
_cell_length_c    18.4060 
_cell_angle_alpha  90.000 
_cell_angle_beta   90.000 
_cell_angle_gamma  90.000 
 
_shelx_F_squared_multiplier     1.000 
 
loop_ 
 _refln_index_h 
 _refln_index_k 
 _refln_index_l 
 _refln_F_squared_calc 
 _refln_F_squared_meas 
 _refln_F_squared_sigma 
 _refln_observed_status 
   2   0   0     9093.90     9487.10    241.73 o 
   4   0   0     2517.58     2632.75     72.79 o 
   6   0   0     6216.72     6596.42    174.98 o 
   8   0   0      109.23      114.39     18.10 o 
  10   0   0      354.21      372.64     55.44 o 
  12   0   0     1080.04     1029.52     46.26 o 
  14   0   0     2392.76     1941.94    133.26 o 
  16   0   0      392.54      357.38     37.72 o 
  18   0   0       44.46       83.14     40.47 o 
   2   1   0     8396.95     9119.00    156.79 o 
   4   1   0     2206.40     2121.84     63.83 o 
   6   1   0       32.39       29.25      7.35 o 
   8   1   0      214.00      240.15     15.35 o 
  10   1   0      192.40      274.76     17.67 o 
  12   1   0     1957.40     1818.57     46.39 o 
  14   1   0      563.83      634.15     33.90 o 
  16   1   0      428.48      424.58     28.30 o 
  18   1   0       14.02       -9.02     27.08 o 
   0   2   0    28368.22    29025.03    731.75 o 
   2   2   0    17862.16    18477.45    287.27 o 
   4   2   0     3095.16     3129.62     56.33 o 
   6   2   0     2295.76     2401.52     53.62 o 
   8   2   0        4.74        8.69      8.46 o 
  10   2   0      373.98      365.65     18.33 o 
  12   2   0      730.31      744.22     27.79 o 
  14   2   0      362.26      390.22     26.51 o 
  16   2   0       67.76       81.92     21.20 o 
  18   2   0       42.01       74.65     27.02 o 
   2   3   0     4155.06     4130.10     72.32 o 
   4   3   0     1742.80     1777.35     32.65 o 
   6   3   0      602.99      642.69     18.81 o 
   8   3   0        0.00       -0.93      9.81 o 
  10   3   0      415.76      423.23     20.39 o 
  12   3   0       37.36       38.90     14.60 o 
  14   3   0       25.50       36.77     16.43 o 
  16   3   0       18.97       40.48     17.91 o 
  18   3   0        1.78        9.27     30.89 o 
   0   4   0     7918.26     7855.12    205.56 o 
   2   4   0      271.61      258.33      9.96 o 
   4   4   0     7858.28     8030.37    128.98 o 
   6   4   0     3481.81     3648.18     67.70 o 
   8   4   0      101.41      141.84     13.55 o 
  10   4   0     1145.91     1068.36     29.28 o 
  12   4   0     2670.41     2494.75     87.88 o 
  14   4   0      269.55      277.80     23.23 o 
  16   4   0       10.17       57.13     22.17 o 
  18   4   0        0.00       -3.93     59.59 o 
   2   5   0      956.61      929.09     22.91 o 
   4   5   0      146.46      183.77     10.50 o 
   6   5   0      193.92      242.22     16.95 o 
   8   5   0     1879.32     1930.54     64.70 o 
  10   5   0      573.46      614.06     22.57 o 
  12   5   0        0.05       -6.94     12.98 o 
  14   5   0       32.94       26.83     15.70 o 
  16   5   0       28.48       26.84     24.67 o 
   0   6   0     7722.80     7995.62    213.20 o 
   2   6   0      684.16      742.37     33.58 o 
   4   6   0        7.16       29.51      9.50 o 
   6   6   0      337.12      350.53     17.62 o 
   8   6   0      243.76      260.28     16.79 o 
  10   6   0      755.12      679.90     23.24 o 
  12   6   0      674.72      592.30     25.85 o 
  14   6   0       86.80      123.43     21.73 o 
  16   6   0        0.03      -18.82     23.31 o 
   2   7   0      465.38      528.80     27.50 o 
   4   7   0       51.06       86.41     18.26 o 
   6   7   0      252.14      269.93     16.60 o 
   8   7   0     1416.29     1333.97     42.35 o 
  10   7   0       61.03       75.61     15.25 o 
  12   7   0        8.13       10.14     17.39 o 
  14   7   0      111.98      148.23     31.07 o 
  16   7   0       15.79       58.83     32.43 o 
   0   8   0     1091.84      941.27    112.52 o 
   2   8   0       24.11       39.07     16.57 o 
   4   8   0      898.25      871.63     29.84 o 
   6   8   0      162.39      210.75     22.36 o 
   8   8   0       87.59      108.86     19.51 o 
  10   8   0       70.66       81.19     21.73 o 
  12   8   0        8.63       -8.77     21.21 o 
  14   8   0       85.05       62.86     39.53 o 
   2   9   0      294.10      296.89     22.46 o 
   4   9   0      522.65      500.24     32.09 o 
   6   9   0      747.49      712.82     32.76 o 
   8   9   0      158.00      140.37     24.66 o 
  10   9   0       35.35       29.52     22.32 o 
  12   9   0       31.80       79.13     31.28 o 
  14   9   0        0.02       16.04     45.92 o 
   0  10   0       73.85      114.28     25.55 o 
   2  10   0       35.08        1.32     16.24 o 
   4  10   0      107.74      100.19     17.63 o 
   6  10   0      287.84      249.64     25.07 o 
   8  10   0       31.24       64.97     24.21 o 
  10  10   0       28.40       18.71     23.89 o 
  12  10   0      200.26      241.77     34.86 o 
   2  11   0        1.70        5.16     15.14 o 
   4  11   0      128.64       96.84     17.67 o 
   6  11   0       18.20       30.11     23.24 o 
   8  11   0      356.30      358.69     36.08 o 
  10  11   0      364.67      370.28     39.68 o 
  12  11   0       40.43        8.39     44.76 o 
   0  12   0       44.80       84.32     27.15 o 
   2  12   0        1.06       26.03     17.11 o 
   4  12   0       25.08       12.38     17.98 o 
   6  12   0       10.43       -0.10     25.37 o 
   8  12   0       13.15       62.89     30.36 o 
  10  12   0      111.93       98.86     35.19 o 
   2  13   0      193.23      157.08     25.24 o 
   4  13   0       23.18        2.55     30.78 o 
   6  13   0        0.15       13.53     26.96 o 
   0  14   0       29.11        1.77     36.22 o 
   2  14   0        4.52        3.44     27.97 o 
   1   1   1     6060.44     6220.31     71.34 o 
   2   1   1     3233.58     3092.28     35.12 o 
   3   1   1     2821.04     2820.92     33.90 o 
   4   1   1     1241.99     1206.64     16.78 o 
   5   1   1     4014.03     4063.60     52.85 o 
   6   1   1       16.06       23.64      4.96 o 
   7   1   1       45.79       50.39      6.45 o 
   8   1   1        8.59        6.84      5.70 o 
   9   1   1      455.48      472.04     12.43 o 
  10   1   1       17.15        9.15      7.49 o 
  11   1   1      484.25      529.21     15.47 o 
  12   1   1       10.03       14.14      8.56 o 
  13   1   1      368.14      389.13     16.85 o 
  14   1   1       43.27       44.79     11.21 o 
  15   1   1        0.45       -4.53     10.54 o 
  16   1   1        7.94        6.91     12.17 o 
  17   1   1        0.06      -12.67     14.13 o 
  18   1   1        6.29      -24.25     16.89 o 
   0   2   1      836.34      838.20     16.79 o 
   1   2   1      537.26      512.70      7.86 o 
   2   2   1     3166.24     3048.23     35.23 o 
   3   2   1     9384.14     9662.91    107.52 o 
   4   2   1     3879.36     3708.12     44.85 o 
   5   2   1     3883.81     3911.01     49.40 o 
   6   2   1     1051.33      972.41     16.36 o 
   7   2   1       31.51       19.69      5.70 o 
   8   2   1     1961.30     2099.52     30.34 o 
   9   2   1      301.38      308.69     11.22 o 
  10   2   1      176.58      173.02     12.95 o 
  11   2   1       62.48       76.59      9.97 o 
  12   2   1        1.69        9.71      9.06 o 
  13   2   1      402.72      393.57     17.14 o 
  14   2   1       25.62       25.38     10.26 o 
  15   2   1        6.27       16.80     10.69 o 
  16   2   1        0.65       18.67     13.43 o 
  17   2   1        0.01       12.55     15.76 o 
  18   2   1        1.81       -6.19     18.09 o 
   1   3   1     1837.69     1727.51     24.20 o 
   2   3   1     7056.88     6689.23     75.49 o 
   3   3   1        4.94       14.50      4.38 o 
   4   3   1       84.90      104.65      5.91 o 
   5   3   1       65.25       56.16      5.15 o 
   6   3   1       64.01       73.88      6.27 o 
   7   3   1     1721.62     1746.46     26.18 o 
   8   3   1        1.28        4.82      7.14 o 
   9   3   1      224.15      240.93     10.93 o 
  10   3   1      154.64      171.55     10.02 o 
  11   3   1       62.22       90.52     10.28 o 
  12   3   1       44.99       36.76      9.77 o 
  13   3   1        0.38        9.16      9.61 o 
  14   3   1      288.05      325.32     17.48 o 
  15   3   1        0.81       20.80     10.89 o 
  16   3   1       11.95       11.42     12.79 o 
  17   3   1      100.59      102.53     17.39 o 
  18   3   1        1.86       26.69     19.86 o 
   0   4   1        4.73       15.68      9.52 o 
   1   4   1      209.03      220.77      7.85 o 
   2   4   1      116.32      137.37      5.84 o 
   3   4   1      181.79      147.84      6.24 o 
   4   4   1      169.47      159.83      6.95 o 
   5   4   1       16.72       22.89      5.51 o 
   6   4   1     3117.73     3032.19     39.20 o 
   7   4   1     1917.56     2048.72     28.87 o 
   8   4   1      287.02      301.99     14.43 o 
   9   4   1      315.28      346.18     12.87 o 
  10   4   1        8.90        9.71      7.43 o 
  11   4   1       52.79       56.78      8.87 o 
  12   4   1       97.89      163.61     23.19 o 
  13   4   1      188.63      168.94     12.74 o 
  14   4   1       35.40       63.25     11.16 o 
  15   4   1        6.99       18.60     13.29 o 
  16   4   1        0.09        2.61     14.42 o 
  17   4   1        4.85       35.46     18.10 o 
  18   4   1        6.27       85.00     22.41 o 
   1   5   1     3771.97     3823.83     53.51 o 
   2   5   1      128.12      137.37      7.32 o 
   3   5   1      447.22      436.81      9.71 o 
   4   5   1      273.50      312.26     13.28 o 
   5   5   1       42.73       44.77      6.04 o 
   6   5   1      243.52      259.93      9.28 o 
   7   5   1      256.72      267.90      9.93 o 
   8   5   1      600.52      603.23     19.37 o 
   9   5   1      133.94      132.23     10.61 o 
  10   5   1        0.16       38.43     11.42 o 
  11   5   1      201.55      220.71     14.67 o 
  12   5   1      226.81      233.69     13.76 o 
  13   5   1      672.37      580.91     20.04 o 
  14   5   1        1.12        2.34     11.83 o 
  15   5   1        5.03       11.94     13.36 o 
  16   5   1       49.86       16.15     18.62 o 
  17   5   1        0.56       10.42     18.72 o 
   0   6   1     1613.35     2075.02    153.58 o 
   1   6   1     1336.66     1451.75     25.47 o 
   2   6   1      407.81      454.71     13.93 o 
   3   6   1     2796.40     2663.64     40.48 o 
   4   6   1       92.63      122.92      7.17 o 
   5   6   1      223.71      227.34      9.34 o 
   6   6   1      269.56      281.57     10.11 o 
   7   6   1       33.98       33.02      7.98 o 
   8   6   1      129.46      156.87     10.15 o 
   9   6   1      778.47      692.05     16.99 o 
  10   6   1      132.22      155.85     10.61 o 
  11   6   1       14.26        8.62     10.03 o 
  12   6   1       14.90       14.74     10.82 o 
  13   6   1       17.70       13.82     11.71 o 
  14   6   1       17.99       15.34     13.41 o 
  15   6   1       95.23       61.00     16.46 o 
  16   6   1        0.27        5.03     17.54 o 
  17   6   1        7.72      -16.09     18.29 o 
   1   7   1      450.89      440.45     14.76 o 
   2   7   1      793.62      809.66     19.10 o 
   3   7   1      540.94      577.76     16.65 o 
   4   7   1      270.11      297.94     12.84 o 
   5   7   1      514.16      495.02     14.53 o 
   6   7   1        8.93       42.39      8.63 o 
   7   7   1       76.61       81.14     12.74 o 
   8   7   1       37.58       76.25     11.43 o 
   9   7   1      194.42      223.97     15.43 o 
  10   7   1       24.91       45.58     10.60 o 
  11   7   1      362.79      318.94     19.22 o 
  12   7   1        0.09       21.40     11.69 o 
  13   7   1       11.02       10.59     15.94 o 
  14   7   1        0.13       10.02     16.55 o 
  15   7   1        6.09       42.40     31.28 o 
  16   7   1       17.95       24.25     30.87 o 
   0   8   1       44.77       69.34     16.58 o 
   1   8   1      294.97      316.24     16.43 o 
   2   8   1      318.94      370.29     23.15 o 
   3   8   1       16.45        7.07      9.73 o 
   4   8   1        8.35       40.85     10.50 o 
   5   8   1        0.37       22.41      8.82 o 
   6   8   1      924.97      915.42     25.52 o 
   7   8   1       78.16       92.04     11.09 o 
   8   8   1       32.85       38.82     12.73 o 
   9   8   1      316.59      298.18     18.94 o 
  10   8   1        0.43       11.59     13.07 o 
  11   8   1       27.96       37.71     15.07 o 
  12   8   1       11.90       13.29     14.76 o 
  13   8   1        2.65       15.16     21.53 o 
  14   8   1        2.73        0.90     26.84 o 
  15   8   1        3.68       44.91     38.47 o 
   1   9   1      247.83      243.84     14.42 o 
   2   9   1       85.03       95.69     12.87 o 
   3   9   1      185.90      253.22     17.09 o 
   4   9   1      430.21      511.98     22.78 o 
   5   9   1        3.24       38.05     12.70 o 
   6   9   1      107.64      143.87     13.17 o 
   7   9   1      117.13      154.46     16.01 o 
   8   9   1       10.28       34.23     13.41 o 
   9   9   1        0.42       -7.69     13.68 o 
  10   9   1        3.67        9.22     14.59 o 
  11   9   1        1.46        7.31     15.89 o 
  12   9   1        7.34       -7.16     18.41 o 
  13   9   1       12.08        0.42     23.32 o 
  14   9   1        5.69       29.76     32.19 o 
   0  10   1      116.56      109.98     18.66 o 
   1  10   1        0.85        4.85     10.67 o 
   2  10   1       28.82       25.28     12.19 o 
   3  10   1     1156.30     1012.40     27.53 o 
   4  10   1      129.63      133.96     13.35 o 
   5  10   1        9.92       18.84     10.97 o 
   6  10   1        4.15       -0.13     12.45 o 
   7  10   1       72.47       82.32     16.18 o 
   8  10   1      139.69      110.98     18.09 o 
   9  10   1        0.01       35.72     18.13 o 
  10  10   1       84.35       97.19     19.08 o 
  11  10   1       51.70      101.48     33.27 o 
  12  10   1        3.59       59.04     23.39 o 
  13  10   1        1.86       11.06     27.37 o 
   1  11   1       19.17        7.04     12.18 o 
   2  11   1       71.08       52.62     12.43 o 
   3  11   1      376.28      386.29     19.43 o 
   4  11   1       19.00       35.79     12.99 o 
   5  11   1       73.65       55.09     14.85 o 
   6  11   1        0.18        5.64     15.09 o 
   7  11   1        8.19        3.37     16.71 o 
   8  11   1        3.46        2.18     16.84 o 
   9  11   1        1.57       44.76     19.20 o 
  10  11   1        6.28       17.39     19.41 o 
  11  11   1       68.61       81.62     25.38 o 
   0  12   1       36.37       45.49     18.83 o 
   1  12   1        1.71       -4.57     11.18 o 
   2  12   1        7.69       41.02     13.73 o 
   3  12   1       22.57       42.77     13.17 o 
   4  12   1        0.21        8.17     12.12 o 
   5  12   1       10.67       14.26     15.73 o 
   6  12   1        8.05       19.05     17.85 o 
   7  12   1       61.17       79.77     19.93 o 
   8  12   1        2.46       34.67     20.30 o 
   9  12   1        5.05       20.27     21.73 o 
  10  12   1        0.67       19.32     26.39 o 
   1  13   1       32.76       43.43     15.22 o 
   2  13   1        0.54        0.09     14.37 o 
   3  13   1       27.99       40.92     14.76 o 
   4  13   1        3.29       29.16     15.34 o 
   5  13   1       30.93       24.83     18.43 o 
   6  13   1        6.08       13.83     20.82 o 
   7  13   1       26.48       27.75     22.84 o 
   0  14   1       11.26        3.57     24.49 o 
   1  14   1       13.01       31.13     16.70 o 
   2  14   1        0.11        4.18     17.78 o 
   3  14   1       10.17       45.91     16.73 o 
   0   0   2    40655.95    40039.20    876.19 o 
   1   0   2     3259.34     3121.51     52.92 o 
   2   0   2       94.99      124.19      5.98 o 
   3   0   2     8227.85     8602.29    135.09 o 
   4   0   2     1368.35     1279.37     23.61 o 
   5   0   2     7085.98     7176.78    114.42 o 
   6   0   2     1055.42     1051.03     21.69 o 
   7   0   2     1083.56     1102.77     25.43 o 
   8   0   2      158.70      158.76     11.63 o 
   9   0   2        4.26        2.16     10.20 o 
  10   0   2     1661.63     1537.55     67.23 o 
  11   0   2      259.61      264.63     17.33 o 
  12   0   2      452.23      471.12     28.63 o 
  13   0   2     2629.81     2395.12     57.67 o 
  14   0   2        6.71       24.78     14.68 o 
  15   0   2        0.02       18.26     16.59 o 
  16   0   2       24.59       61.79     22.68 o 
  17   0   2       44.76       71.11     22.38 o 
  18   0   2        2.61       24.04     24.00 o 
   1   1   2       52.91       55.61      3.01 o 
   2   1   2     6425.76     6318.17     70.40 o 
   3   1   2    42827.98    44301.48    484.12 o 
   4   1   2     3255.78     3205.27     38.96 o 
   5   1   2     5907.33     5965.73     70.34 o 
   6   1   2     3295.28     3514.65     43.39 o 
   7   1   2      876.04      826.24     16.52 o 
   8   1   2      166.84      234.31     10.98 o 
   9   1   2      761.97      797.27     16.05 o 
  10   1   2        1.95       -8.79      7.22 o 
  11   1   2      214.21      232.73     12.33 o 
  12   1   2      236.02      255.05     13.65 o 
  13   1   2       18.08       16.34      9.93 o 
  14   1   2      341.20      322.55     15.78 o 
  15   1   2      101.72      103.38     13.43 o 
  16   1   2      153.43      165.00     15.75 o 
  17   1   2       21.80       15.75     15.53 o 
  18   1   2       58.41       75.78     18.38 o 
   0   2   2     1213.03     1055.38     19.15 o 
   1   2   2    29315.93    30051.37    341.10 o 
   2   2   2     3318.58     3096.66     35.96 o 
   3   2   2      265.46      262.70      7.63 o 
   4   2   2     4953.84     4961.77     56.95 o 
   5   2   2     3374.75     3399.55     41.91 o 
   6   2   2     2139.57     2175.63     28.79 o 
   7   2   2      137.45      153.09      7.93 o 
   8   2   2      752.09      745.68     15.09 o 
   9   2   2      315.21      362.23     11.57 o 
  10   2   2      144.39      142.56     10.12 o 
  11   2   2       14.74       31.11      6.84 o 
  12   2   2       14.14       16.54      8.98 o 
  13   2   2       34.15       42.00      9.93 o 
  14   2   2       93.16      111.86     12.78 o 
  15   2   2      677.54      668.59     21.39 o 
  16   2   2        0.09        2.91     13.28 o 
  17   2   2       19.73       41.81     15.93 o 
  18   2   2       71.52       72.81     18.11 o 
   1   3   2      333.22      323.18      7.54 o 
   2   3   2     1103.24     1017.25     14.38 o 
   3   3   2      184.75      204.75      6.53 o 
   4   3   2     2807.55     2805.85     34.06 o 
   5   3   2     2269.27     2203.07     27.94 o 
   6   3   2     4394.17     4502.68     55.23 o 
   7   3   2        2.02        4.61      5.55 o 
   8   3   2      488.20      469.28     12.46 o 
   9   3   2     1014.09     1074.37     19.72 o 
  10   3   2       32.75       32.72      7.53 o 
  11   3   2      122.24      152.09     11.24 o 
  12   3   2        0.08       15.15      6.19 o 
  13   3   2      459.06      445.20     17.09 o 
  14   3   2      115.17      126.05     12.60 o 
  15   3   2      278.91      279.06     17.65 o 
  16   3   2        0.06       -7.09     12.85 o 
  17   3   2       37.77       34.79     16.03 o 
  18   3   2        0.58      -13.74     17.41 o 
   0   4   2      632.83      642.79     17.53 o 
   1   4   2      387.39      380.19      9.56 o 
   2   4   2     3695.26     3724.04     44.05 o 
   3   4   2       56.53       79.17      5.32 o 
   4   4   2      822.58      799.05     13.32 o 
   5   4   2      526.18      501.09     10.68 o 
   6   4   2     1312.46     1303.45     19.39 o 
   7   4   2      393.80      445.20     11.50 o 
   8   4   2       92.95      122.46      8.93 o 
   9   4   2       45.42       57.83      7.22 o 
  10   4   2       78.26       87.36      7.80 o 
  11   4   2      813.18      780.91     18.49 o 
  12   4   2       73.31       97.87     11.61 o 
  13   4   2       20.45       20.92     10.99 o 
  14   4   2       53.72       81.02     12.92 o 
  15   4   2       29.05       31.97     12.68 o 
  16   4   2       33.96       45.53     14.73 o 
  17   4   2       11.76       -2.51     16.12 o 
   1   5   2       48.37       76.48      7.87 o 
   2   5   2      136.04      164.30      7.93 o 
   3   5   2        8.57        6.52      4.76 o 
   4   5   2     1384.88     1406.77     20.33 o 
   5   5   2      465.14      445.51     10.74 o 
   6   5   2       15.40       35.51      6.53 o 
   7   5   2      568.69      531.53     13.10 o 
   8   5   2      228.51      245.96     12.30 o 
   9   5   2      398.59      398.89     13.90 o 
  10   5   2      370.96      401.77     16.63 o 
  11   5   2      113.02      171.61     10.98 o 
  12   5   2       39.18       32.75     10.95 o 
  13   5   2        0.30        8.48     11.39 o 
  14   5   2       25.23       22.84     12.29 o 
  15   5   2       82.77       76.73     14.91 o 
  16   5   2       30.15       37.51     15.09 o 
  17   5   2       19.94       17.25     20.97 o 
   0   6   2     5956.53     6135.66    118.15 o 
   1   6   2     1019.38     1012.42     24.97 o 
   2   6   2        0.20        8.41      6.24 o 
   3   6   2      861.78      939.39     19.45 o 
   4   6   2        0.34       -4.03      5.32 o 
   5   6   2        0.96        0.08      6.03 o 
   6   6   2       70.19       71.48      7.51 o 
   7   6   2       70.21       98.36      8.53 o 
   8   6   2       85.63      102.99      9.76 o 
   9   6   2        0.21        9.77      8.67 o 
  10   6   2      180.25      182.93     11.36 o 
  11   6   2      977.03      888.43     21.16 o 
  12   6   2        0.04       -9.47     11.03 o 
  13   6   2       32.87       49.11     13.42 o 
  14   6   2       51.18       52.20     13.87 o 
  15   6   2        9.56       11.17     14.16 o 
  16   6   2       17.21      -17.05     16.87 o 
  17   6   2       19.54        1.38     22.03 o 
   1   7   2       39.12       88.23      9.64 o 
   2   7   2      139.54      178.59     12.30 o 
   3   7   2       11.53       46.97      8.67 o 
   4   7   2       26.34       30.09      8.39 o 
   5   7   2      433.82      471.55     14.83 o 
   6   7   2        9.44       40.27      7.46 o 
   7   7   2      176.16      210.23     12.26 o 
   8   7   2        0.76       -1.54      9.46 o 
   9   7   2      256.06      269.40     15.83 o 
  10   7   2        1.49       -1.89     13.52 o 
  11   7   2       28.64       33.99     11.18 o 
  12   7   2       24.78       33.99     14.22 o 
  13   7   2       31.62       33.93     14.90 o 
  14   7   2       20.14       16.90     18.77 o 
  15   7   2       54.87       65.06     20.98 o 
  16   7   2       16.19       51.62     25.10 o 
   0   8   2       41.27       34.94     14.59 o 
   1   8   2      604.00      595.96     18.22 o 
   2   8   2      133.94      161.04     11.72 o 
   3   8   2      322.27      315.02     14.61 o 
   4   8   2     1183.34     1044.84     30.18 o 
   5   8   2      719.59      688.46     25.18 o 
   6   8   2       84.81      119.76     13.14 o 
   7   8   2        0.01        6.24     11.94 o 
   8   8   2       33.73       39.27     13.15 o 
   9   8   2        0.34       14.67     12.79 o 
  10   8   2      114.01       88.34     14.60 o 
  11   8   2        0.17        0.32     14.57 o 
  12   8   2        5.17       27.57     17.74 o 
  13   8   2        0.82        5.68     21.48 o 
  14   8   2       17.53       15.16     23.59 o 
  15   8   2        0.05       50.60     36.54 o 
   1   9   2      114.11      124.63     12.64 o 
   2   9   2      201.81      197.40     13.97 o 
   3   9   2       88.74      112.79     12.27 o 
   4   9   2      250.30      256.30     14.64 o 
   5   9   2      393.28      402.98     18.92 o 
   6   9   2      104.81      132.76     12.98 o 
   7   9   2        0.17      -11.47     12.09 o 
   8   9   2      120.29      133.28     15.37 o 
   9   9   2      131.84      199.71     17.46 o 
  10   9   2        0.46       18.72     14.53 o 
  11   9   2        6.55       15.18     17.98 o 
  12   9   2        5.09       -4.63     18.07 o 
  13   9   2        0.78      -20.12     20.94 o 
  14   9   2        0.93      -37.78     25.18 o 
   0  10   2       63.53       74.81     18.01 o 
   1  10   2       91.67      100.26     12.79 o 
   2  10   2       25.63       24.83     11.15 o 
   3  10   2      292.52      263.14     16.43 o 
   4  10   2       58.76       71.29     13.51 o 
   5  10   2       64.81       51.83     12.68 o 
   6  10   2      182.16      205.33     17.87 o 
   7  10   2      163.47      170.36     17.19 o 
   8  10   2       40.64       42.41     18.05 o 
   9  10   2      189.18      211.77     21.20 o 
  10  10   2        6.81       15.47     19.23 o 
  11  10   2        0.05       15.55     20.07 o 
  12  10   2       34.86       57.80     22.75 o 
  13  10   2        0.01      -26.85     24.61 o 
   1  11   2        0.17       -2.62     10.04 o 
   2  11   2       38.60       38.81     12.65 o 
   3  11   2       62.07       48.94     12.62 o 
   4  11   2       32.51       28.54     12.66 o 
   5  11   2       87.60       71.34     14.70 o 
   6  11   2        0.33       42.94     15.13 o 
   7  11   2       77.42       78.79     17.54 o 
   8  11   2        6.04       16.76     17.89 o 
   9  11   2       15.21        6.22     17.82 o 
  10  11   2       48.56       67.05     23.61 o 
  11  11   2      148.23      141.29     26.90 o 
   0  12   2       20.58       44.43     18.45 o 
   1  12   2        2.72       20.77     12.97 o 
   2  12   2       92.10      108.80     15.00 o 
   3  12   2       37.62       64.45     14.17 o 
   4  12   2       19.28        2.67     13.63 o 
   5  12   2       10.83       11.17     15.39 o 
   6  12   2        7.64        2.99     16.28 o 
   7  12   2        4.37      -13.95     17.83 o 
   8  12   2       27.99       43.98     19.95 o 
   9  12   2       19.72       63.42     26.67 o 
  10  12   2        0.53       -0.50     25.84 o 
   1  13   2        4.86       22.34     18.65 o 
   2  13   2        0.00       41.75     15.27 o 
   3  13   2       55.43       57.32     15.38 o 
   4  13   2       48.00       37.24     18.45 o 
   5  13   2        6.23       15.91     17.83 o 
   6  13   2        6.71        7.54     20.42 o 
   7  13   2        6.78       15.76     22.12 o 
   0  14   2        6.67      -10.58     26.56 o 
   1  14   2        1.14        6.29     21.45 o 
   2  14   2        4.02        1.33     17.18 o 
   3  14   2       55.93       82.28     18.64 o 
   1   1   3     5319.49     5060.88     58.88 o 
   2   1   3     4256.19     4078.79     49.76 o 
   3   1   3    12055.60    12293.94    140.25 o 
   4   1   3      244.16      222.14      6.39 o 
   5   1   3     1248.38     1229.67     16.93 o 
   6   1   3       57.65       65.55      5.37 o 
   7   1   3      222.03      245.02      8.29 o 
   8   1   3      226.86      248.35      8.97 o 
   9   1   3      117.21      120.71      8.25 o 
  10   1   3       33.11       46.16      8.71 o 
  11   1   3      157.81      157.07     10.67 o 
  12   1   3     1016.73      982.83     25.96 o 
  13   1   3      317.96      309.15     14.63 o 
  14   1   3      168.18      190.77     13.91 o 
  15   1   3        6.13       35.41     14.59 o 
  16   1   3       24.03       35.40     14.23 o 
  17   1   3       16.67       26.55     14.85 o 
  18   1   3       37.67       53.20     17.22 o 
   0   2   3      364.24      333.87      9.45 o 
   1   2   3    45326.32    45105.32    511.13 o 
   2   2   3    22387.17    22218.93    253.15 o 
   3   2   3     3169.08     3068.10     36.17 o 
   4   2   3    10800.89    11015.93    122.90 o 
   5   2   3      126.14      141.84      5.96 o 
   6   2   3      300.00      341.98      9.03 o 
   7   2   3      893.63      893.28     15.28 o 
   8   2   3     3893.49     3977.60     50.09 o 
   9   2   3      194.62      218.78      9.71 o 
  10   2   3       91.49      102.41      8.61 o 
  11   2   3       54.35       76.73      8.76 o 
  12   2   3        1.17       14.90     11.56 o 
  13   2   3      342.46      344.55     16.57 o 
  14   2   3      190.42      191.40     16.29 o 
  15   2   3      150.03      134.00     15.48 o 
  16   2   3        5.28       -9.80     12.80 o 
  17   2   3       94.80       76.88     16.53 o 
  18   2   3       31.57       33.27     17.31 o 
   1   3   3     1708.39     1602.18     20.67 o 
   2   3   3     1992.76     1923.96     24.22 o 
   3   3   3      312.87      324.60      7.83 o 
   4   3   3     1472.04     1419.18     19.28 o 
   5   3   3      410.91      446.58      9.57 o 
   6   3   3       61.32       78.53      6.10 o 
   7   3   3     1751.20     1700.39     24.53 o 
   8   3   3      351.09      346.99     10.61 o 
   9   3   3     1051.27      992.66     26.01 o 
  10   3   3        1.33       -5.99      5.99 o 
  11   3   3        7.56       25.35      7.22 o 
  12   3   3      111.55      144.76     13.49 o 
  13   3   3       50.75       54.88     11.65 o 
  14   3   3        0.00      -12.23      9.90 o 
  15   3   3      128.04      146.59     15.95 o 
  16   3   3       18.97       35.63     14.54 o 
  17   3   3      216.56      219.65     19.91 o 
  18   3   3      233.48      236.75     21.76 o 
   0   4   3     1517.73     1392.99     29.19 o 
   1   4   3     2554.60     2443.98     31.37 o 
   2   4   3      176.97      161.48      6.29 o 
   3   4   3      144.71      149.78      6.36 o 
   4   4   3     2283.73     2161.22     27.84 o 
   5   4   3      286.31      318.10      8.84 o 
   6   4   3      542.61      553.96     11.63 o 
   7   4   3      120.84      142.61      7.82 o 
   8   4   3      199.25      229.76     10.26 o 
   9   4   3      120.13      111.33      8.07 o 
  10   4   3      164.35      176.18     10.18 o 
  11   4   3       37.63       56.54      8.27 o 
  12   4   3      142.38      142.70     13.18 o 
  13   4   3        4.54        1.17     10.01 o 
  14   4   3        3.69      -12.23     11.41 o 
  15   4   3        0.63       -1.02     11.92 o 
  16   4   3       44.78       45.02     17.42 o 
  17   4   3      112.06       77.31     17.94 o 
   1   5   3       80.35      106.25      7.39 o 
   2   5   3      953.45      925.90     15.57 o 
   3   5   3     1634.35     1486.87     20.95 o 
   4   5   3      154.99      216.99      8.15 o 
   5   5   3        1.17        3.23      5.34 o 
   6   5   3       19.99       23.62      6.07 o 
   7   5   3        3.61        5.29      7.05 o 
   8   5   3      216.67      207.87     10.97 o 
   9   5   3       23.89       45.06      8.54 o 
  10   5   3        3.43       24.82      7.87 o 
  11   5   3        3.28       -3.19      6.13 o 
  12   5   3      136.07      129.63     13.58 o 
  13   5   3      174.32      173.67     14.98 o 
  14   5   3        0.68       11.59     12.18 o 
  15   5   3        0.76       -5.46     13.80 o 
  16   5   3        0.89       10.95     15.48 o 
  17   5   3        0.53      -11.46     17.78 o 
   0   6   3     1870.04     2036.13     46.14 o 
   1   6   3      391.67      464.17     12.33 o 
   2   6   3      235.57      284.02     10.62 o 
   3   6   3     1269.31     1264.19     20.23 o 
   4   6   3       37.70       51.27      6.64 o 
   5   6   3       22.69       26.94      7.57 o 
   6   6   3       32.79       38.07      6.88 o 
   7   6   3      135.85      142.03     10.22 o 
   8   6   3     1008.67     1000.12     23.35 o 
   9   6   3      127.54      172.97     12.32 o 
  10   6   3      226.44      255.43     13.15 o 
  11   6   3      503.07      488.76     19.54 o 
  12   6   3        1.57       18.79     11.29 o 
  13   6   3      233.53      213.15     16.65 o 
  14   6   3       13.17        9.24     12.90 o 
  15   6   3        1.53        8.24     14.82 o 
  16   6   3        2.35        9.73     16.22 o 
   1   7   3      383.62      378.25     12.57 o 
   2   7   3        3.04       17.10      7.20 o 
   3   7   3        0.57        6.07      7.42 o 
   4   7   3      142.87      148.53      9.70 o 
   5   7   3     1209.26     1125.25     21.16 o 
   6   7   3     1331.70     1247.39     22.73 o 
   7   7   3        0.08        0.20      9.94 o 
   8   7   3       31.26       17.38     10.23 o 
   9   7   3      157.36      192.34     17.29 o 
  10   7   3       27.48       26.47      9.89 o 
  11   7   3       14.31       35.91     12.04 o 
  12   7   3      134.59      127.32     15.49 o 
  13   7   3       10.13        8.60     14.54 o 
  14   7   3       16.16       24.48     17.67 o 
  15   7   3        2.22       19.17     21.21 o 
  16   7   3        9.13       28.09     42.96 o 
   0   8   3       66.92       93.22     15.78 o 
   1   8   3        3.86       -6.74      9.04 o 
   2   8   3      350.55      415.25     16.37 o 
   3   8   3        3.95       21.31      9.33 o 
   4   8   3        0.11       -0.52      8.97 o 
   5   8   3       30.24       62.07     11.17 o 
   6   8   3        7.47        5.57     10.86 o 
   7   8   3      503.30      503.91     21.41 o 
   8   8   3      458.39      465.95     20.65 o 
   9   8   3        2.49       28.89     11.71 o 
  10   8   3       12.37        4.46     16.42 o 
  11   8   3       12.50       -1.75     14.49 o 
  12   8   3        0.01      -23.18     15.46 o 
  13   8   3       16.67       10.15     20.08 o 
  14   8   3       25.43       39.21     28.68 o 
  15   8   3        8.65      -14.59     25.60 o 
   1   9   3      179.75      207.91     13.55 o 
   2   9   3      213.57      250.67     14.64 o 
   3   9   3      138.18      147.87     13.13 o 
   4   9   3       21.58       35.11     11.74 o 
   5   9   3      109.56      131.30     13.33 o 
   6   9   3      678.97      664.97     23.51 o 
   7   9   3       17.93       12.93     12.73 o 
   8   9   3       45.01       66.11     13.45 o 
   9   9   3      858.26      813.44     26.42 o 
  10   9   3        2.92      -11.94     14.56 o 
  11   9   3        0.11        3.07     17.22 o 
  12   9   3        7.06       -5.71     19.07 o 
  13   9   3        1.45        3.90     21.47 o 
  14   9   3        4.11       21.20     27.34 o 
   0  10   3       46.02       42.39     15.97 o 
   1  10   3       16.24       13.01     10.98 o 
   2  10   3       57.04       75.48     12.74 o 
   3  10   3      186.99      175.09     15.01 o 
   4  10   3        1.00       -1.72     11.38 o 
   5  10   3       92.07       97.42     13.43 o 
   6  10   3        6.06       -6.31     12.02 o 
   7  10   3       94.63      122.84     16.08 o 
   8  10   3        0.62       -3.95     13.02 o 
   9  10   3      122.65      122.07     19.18 o 
  10  10   3      109.14      115.50     22.38 o 
  11  10   3        0.66        5.78     19.65 o 
  12  10   3        9.80        8.53     21.14 o 
  13  10   3       23.80       14.56     25.52 o 
   1  11   3      130.46      142.71     19.96 o 
   2  11   3      355.87      368.77     19.77 o 
   3  11   3        2.80       33.95     12.84 o 
   4  11   3        0.00       -5.95     11.77 o 
   5  11   3       61.43       61.34     14.12 o 
   6  11   3       25.31       29.98     14.79 o 
   7  11   3       38.03       60.10     16.27 o 
   8  11   3       16.12       30.75     18.18 o 
   9  11   3        7.79       28.49     20.14 o 
  10  11   3        8.55       26.47     21.88 o 
  11  11   3      163.38      169.84     27.20 o 
   0  12   3      103.31       97.91     21.63 o 
   1  12   3        4.52        4.77     13.52 o 
   2  12   3       69.75       63.70     14.34 o 
   3  12   3       16.24       21.17     13.51 o 
   4  12   3      203.94      186.34     17.66 o 
   5  12   3        8.26       -2.68     15.16 o 
   6  12   3        2.85       15.81     16.06 o 
   7  12   3        8.24       22.10     17.68 o 
   8  12   3        0.67       10.34     21.04 o 
   9  12   3        5.81       16.01     22.44 o 
   1  13   3        2.62       46.90     15.41 o 
   2  13   3       10.24       22.11     15.37 o 
   3  13   3        0.07       38.44     16.25 o 
   4  13   3       34.25       55.38     17.96 o 
   5  13   3       90.71       69.43     20.87 o 
   6  13   3        0.05        8.96     21.96 o 
   7  13   3        8.55       20.34     24.14 o 
   0  14   3        0.08      -32.67     25.17 o 
   1  14   3        6.84       34.19     18.79 o 
   2  14   3        0.63       57.94     16.40 o 
   3  14   3        3.16       12.54     17.82 o 
   0   0   4    52395.86    50878.39   1112.10 o 
   1   0   4      888.00      785.06     16.47 o 
   2   0   4      166.09      169.21      8.17 o 
   3   0   4     4898.91     4862.53     78.41 o 
   4   0   4      196.51      250.63      9.53 o 
   5   0   4      163.47      200.18      9.20 o 
   6   0   4      447.05      417.53     12.76 o 
   7   0   4      267.65      251.99     11.35 o 
   8   0   4       26.73       42.76      8.07 o 
   9   0   4     1358.00     1361.47     38.09 o 
  10   0   4      874.91      796.65     25.73 o 
  11   0   4      312.66      306.14     23.26 o 
  12   0   4     1807.65     1651.31     44.42 o 
  13   0   4      263.19      316.25     23.70 o 
  14   0   4      399.36      378.76     26.16 o 
  15   0   4       17.29       31.96     17.40 o 
  16   0   4       74.39       87.99     24.38 o 
  17   0   4      333.55      324.12     37.21 o 
  18   0   4        1.40        8.89     26.66 o 
   1   1   4        0.28        2.55      3.17 o 
   2   1   4     8122.44     7548.05     90.56 o 
   3   1   4      622.75      630.98     10.79 o 
   4   1   4        0.62        2.92      4.60 o 
   5   1   4      319.76      306.42      7.48 o 
   6   1   4     1027.30     1017.33     15.33 o 
   7   1   4     2474.97     2447.75     32.30 o 
   8   1   4      417.78      426.11     10.69 o 
   9   1   4      359.85      370.90     10.74 o 
  10   1   4      857.23      878.35     18.42 o 
  11   1   4        0.73       -1.84      7.27 o 
  12   1   4       95.59       90.78     10.35 o 
  13   1   4        0.05        7.03      9.31 o 
  14   1   4        3.71       -1.98      9.61 o 
  15   1   4      527.53      515.35     23.02 o 
  16   1   4        0.86       23.85     13.04 o 
  17   1   4        1.58       11.77     14.92 o 
  18   1   4       99.55      100.17     20.57 o 
   0   2   4       47.00       74.14      6.62 o 
   1   2   4     1993.21     1933.92     24.79 o 
   2   2   4    11652.68    11295.07    130.17 o 
   3   2   4     5093.55     5243.24     62.34 o 
   4   2   4     5450.04     5553.40     63.70 o 
   5   2   4     1396.87     1308.67     18.26 o 
   6   2   4     2748.98     2923.62     36.00 o 
   7   2   4     3393.54     3330.17     42.41 o 
   8   2   4     2400.76     2407.34     32.69 o 
   9   2   4      121.39      148.69     10.15 o 
  10   2   4      202.83      217.38     12.08 o 
  11   2   4       62.30       66.05     10.14 o 
  12   2   4      144.85      165.28     14.11 o 
  13   2   4        1.30       14.93      8.96 o 
  14   2   4        3.04       -4.18     10.83 o 
  15   2   4       23.36       42.34     12.58 o 
  16   2   4        4.65        3.34     15.69 o 
  17   2   4      143.17      159.66     18.59 o 
  18   2   4        9.99       16.37     16.89 o 
   1   3   4        1.62       10.47      4.59 o 
   2   3   4     6559.86     6644.46     78.37 o 
   3   3   4      616.14      587.78     10.51 o 
   4   3   4        0.79       -2.03      4.40 o 
   5   3   4      265.95      271.05      8.01 o 
   6   3   4      612.19      649.42     12.13 o 
   7   3   4        0.50       11.65      5.64 o 
   8   3   4      191.00      219.33     10.26 o 
   9   3   4        0.87       18.81      5.85 o 
  10   3   4        2.56        7.45      6.07 o 
  11   3   4      132.14      172.73     15.13 o 
  12   3   4       42.72       35.57     10.17 o 
  13   3   4       51.73       47.54     10.80 o 
  14   3   4       12.01       33.49     11.65 o 
  15   3   4       11.31       23.78     12.46 o 
  16   3   4      160.57      133.37     16.28 o 
  17   3   4        3.43       -0.59     14.91 o 
  18   3   4       15.08        9.96     16.87 o 
   0   4   4     1042.12      966.98     20.82 o 
   1   4   4      899.11      889.15     13.87 o 
   2   4   4       50.28       56.04      5.25 o 
   3   4   4     4870.40     4706.10     55.26 o 
   4   4   4     1082.83     1115.50     16.76 o 
   5   4   4     2948.37     2824.17     35.50 o 
   6   4   4      377.53      377.43      9.87 o 
   7   4   4       31.33       33.85      6.19 o 
   8   4   4       47.37       52.54      6.93 o 
   9   4   4       58.69       76.53      7.00 o 
  10   4   4      120.96      131.87      9.40 o 
  11   4   4       13.58       18.49      9.36 o 
  12   4   4       45.94       52.72     13.58 o 
  13   4   4        8.59        9.88     10.00 o 
  14   4   4       18.19       38.08     11.59 o 
  15   4   4      201.34      211.68     17.48 o 
  16   4   4       13.59       37.02     15.27 o 
  17   4   4       11.09        1.70     16.67 o 
   1   5   4       16.55       17.75      6.17 o 
   2   5   4     1388.73     1402.84     20.04 o 
   3   5   4     1624.93     1505.19     21.33 o 
   4   5   4     1054.06     1074.82     17.10 o 
   5   5   4     4094.76     4099.14     49.94 o 
   6   5   4      347.45      361.20     10.61 o 
   7   5   4      268.36      255.23     10.05 o 
   8   5   4      475.58      475.57     14.42 o 
   9   5   4        6.71       22.83      6.72 o 
  10   5   4       17.63       27.03      7.79 o 
  11   5   4        0.54        1.35      8.46 o 
  12   5   4       60.70       27.95     10.50 o 
  13   5   4       48.81       40.11     12.08 o 
  14   5   4        2.63        7.47     12.16 o 
  15   5   4       23.96       45.00     15.23 o 
  16   5   4        3.14        0.24     15.89 o 
  17   5   4       10.20        3.67     17.50 o 
   0   6   4      515.60      516.63     18.35 o 
   1   6   4      922.58      935.33     17.54 o 
   2   6   4      757.92      744.23     17.15 o 
   3   6   4       70.85       70.44      6.86 o 
   4   6   4        2.24       -0.27      6.01 o 
   5   6   4     1893.65     1832.43     26.14 o 
   6   6   4        8.72        9.48      6.67 o 
   7   6   4      516.23      508.57     17.36 o 
   8   6   4      115.94      138.42     10.73 o 
   9   6   4      314.97      338.67     12.71 o 
  10   6   4       49.84       67.75     11.38 o 
  11   6   4      408.04      407.59     17.54 o 
  12   6   4      245.21      277.71     16.30 o 
  13   6   4        0.40        5.15     12.25 o 
  14   6   4       47.15       40.68     14.37 o 
  15   6   4        7.43        2.94     16.66 o 
  16   6   4        2.08        5.91     17.86 o 
   1   7   4      119.83      147.20      9.87 o 
   2   7   4      741.54      715.35     16.14 o 
   3   7   4        5.21        5.06      7.63 o 
   4   7   4       33.35       22.16      8.19 o 
   5   7   4       38.94       46.14      8.73 o 
   6   7   4       83.63      106.55      9.86 o 
   7   7   4       99.97      111.20     10.98 o 
   8   7   4      593.91      546.17     18.35 o 
   9   7   4       85.69      104.24     10.78 o 
  10   7   4        2.59      -11.12     11.23 o 
  11   7   4       11.80       14.53     12.47 o 
  12   7   4       40.04       44.67     13.77 o 
  13   7   4       83.94       45.21     15.74 o 
  14   7   4        3.19       -2.33     17.50 o 
  15   7   4       76.29       50.20     20.27 o 
  16   7   4        2.04       21.23     30.63 o 
   0   8   4        6.30       17.73     13.64 o 
   1   8   4        2.68        2.29      9.48 o 
   2   8   4      280.68      294.01     14.62 o 
   3   8   4      135.59      161.57     12.00 o 
   4   8   4      246.27      259.54     14.78 o 
   5   8   4      956.54      924.25     23.21 o 
   6   8   4      442.01      440.41     18.98 o 
   7   8   4       18.23       27.31     11.67 o 
   8   8   4      405.03      434.04     23.54 o 
   9   8   4       73.30       76.36     15.54 o 
  10   8   4       53.66       66.23     15.46 o 
  11   8   4       47.32       26.90     18.16 o 
  12   8   4       26.84        8.69     15.86 o 
  13   8   4       48.92       79.56     21.81 o 
  14   8   4       16.56       28.06     21.82 o 
  15   8   4       18.86        5.39     26.80 o 
   1   9   4      129.43      131.59     12.46 o 
   2   9   4       42.36       42.49     12.32 o 
   3   9   4      332.12      343.46     17.27 o 
   4   9   4       35.08       32.96     11.11 o 
   5   9   4       16.54        7.59     10.43 o 
   6   9   4       49.38       57.09     12.36 o 
   7   9   4       83.71       86.81     14.34 o 
   8   9   4       29.59       29.74     15.69 o 
   9   9   4       66.35       58.34     15.55 o 
  10   9   4        6.87       17.57     15.42 o 
  11   9   4        7.03       15.21     16.52 o 
  12   9   4        0.96       21.98     18.39 o 
  13   9   4        0.23       -3.79     22.30 o 
  14   9   4       11.78       16.03     27.37 o 
   0  10   4        6.48       10.41     15.81 o 
   1  10   4      229.81      232.13     15.67 o 
   2  10   4        0.02       15.30     10.92 o 
   3  10   4        1.41        9.93     10.94 o 
   4  10   4        8.78        2.90     11.22 o 
   5  10   4        1.97       23.70     11.95 o 
   6  10   4       10.58       33.20     13.36 o 
   7  10   4        1.86        8.78     13.04 o 
   8  10   4       24.73       34.45     15.15 o 
   9  10   4       21.45       28.92     15.77 o 
  10  10   4       13.55       29.74     17.38 o 
  11  10   4       21.57        2.24     18.43 o 
  12  10   4        2.27       -3.34     21.89 o 
  13  10   4        3.71       -7.41     25.12 o 
   1  11   4      247.30      270.54     19.20 o 
   2  11   4       95.48       83.28     13.99 o 
   3  11   4        8.87       15.44     12.55 o 
   4  11   4       79.90       86.28     13.91 o 
   5  11   4       14.87        4.99     13.15 o 
   6  11   4       13.10        6.31     14.17 o 
   7  11   4      118.85      116.86     19.31 o 
   8  11   4       49.52       51.96     18.22 o 
   9  11   4        2.60       10.08     16.08 o 
  10  11   4        9.21       36.93     21.22 o 
  11  11   4       21.08       22.75     24.06 o 
   0  12   4       16.81        8.15     19.03 o 
   1  12   4       15.31        2.32     13.97 o 
   2  12   4        9.77       13.13     15.56 o 
   3  12   4        0.73        0.17     16.14 o 
   4  12   4        0.44       41.84     14.66 o 
   5  12   4        0.14       15.61     16.17 o 
   6  12   4        2.08       18.90     18.60 o 
   7  12   4       28.06       52.42     21.89 o 
   8  12   4        0.48       30.71     20.96 o 
   9  12   4        0.00      -12.91     21.66 o 
   1  13   4        6.00       -1.11     15.42 o 
   2  13   4       51.20       41.99     16.99 o 
   3  13   4        5.77       22.28     15.80 o 
   4  13   4        4.73       28.72     16.71 o 
   5  13   4       17.85       26.87     19.97 o 
   6  13   4        1.37       16.44     21.71 o 
   7  13   4        1.86       10.46     22.61 o 
   0  14   4       26.11       -5.84     26.42 o 
   1  14   4        9.03       14.66     18.01 o 
   2  14   4        6.30      -17.73     20.77 o 
   1   1   5      914.91      828.59     13.16 o 
   2   1   5      279.04      318.79      8.27 o 
   3   1   5     2249.34     2085.55     28.07 o 
   4   1   5     1299.22     1236.51     18.56 o 
   5   1   5     1039.07     1051.39     15.43 o 
   6   1   5     1395.66     1366.32     19.20 o 
   7   1   5      190.90      213.40      8.01 o 
   8   1   5      392.67      369.89      9.94 o 
   9   1   5      750.31      721.90     14.54 o 
  10   1   5        0.48        2.00      6.51 o 
  11   1   5      660.32      682.66     19.76 o 
  12   1   5      728.89      662.12     20.32 o 
  13   1   5       33.02       46.40     10.36 o 
  14   1   5      387.71      364.96     24.65 o 
  15   1   5        0.86       23.89     12.98 o 
  16   1   5       60.12       62.11     15.62 o 
  17   1   5       18.13       24.86     15.63 o 
  18   1   5       40.25       27.98     19.69 o 
   0   2   5     1008.99      954.15     19.45 o 
   1   2   5      454.09      436.10      9.15 o 
   2   2   5     7567.79     7257.29     85.06 o 
   3   2   5       62.34       78.22      5.42 o 
   4   2   5      990.93      918.80     14.66 o 
   5   2   5      748.53      749.03     12.59 o 
   6   2   5     1189.21     1058.02     16.17 o 
   7   2   5     1142.56     1018.97     16.23 o 
   8   2   5       74.31       83.68      7.27 o 
   9   2   5      856.63      766.30     24.87 o 
  10   2   5        1.40       -4.45      7.06 o 
  11   2   5      307.88      279.78     14.11 o 
  12   2   5        5.65       -1.37     10.25 o 
  13   2   5       19.26       18.67     10.28 o 
  14   2   5      242.13      250.56     17.63 o 
  15   2   5       25.87       38.43     12.61 o 
  16   2   5      124.19      154.86     16.45 o 
  17   2   5       12.72       10.43     15.46 o 
  18   2   5        7.90        6.97     17.54 o 
   1   3   5     3757.08     3614.27     42.73 o 
   2   3   5    21347.66    21148.45    242.15 o 
   3   3   5      161.23      166.42      6.91 o 
   4   3   5      177.74      202.66      7.68 o 
   5   3   5     2211.79     2003.27     26.33 o 
   6   3   5        0.54       -2.69      4.88 o 
   7   3   5      521.36      517.08     11.29 o 
   8   3   5     1391.47     1339.88     21.41 o 
   9   3   5      185.45      199.60     10.01 o 
  10   3   5       88.81      102.28      9.46 o 
  11   3   5       18.03       29.40      8.34 o 
  12   3   5        9.43        2.98      9.28 o 
  13   3   5      291.47      293.89     17.65 o 
  14   3   5      470.32      435.47     20.54 o 
  15   3   5       34.75       44.81     12.47 o 
  16   3   5       54.66       58.53     15.45 o 
  17   3   5       39.14       42.74     16.15 o 
   0   4   5      764.25      806.17     18.78 o 
   1   4   5     3936.12     3963.26     47.12 o 
   2   4   5     2070.75     1984.48     25.87 o 
   3   4   5     2691.90     2622.56     34.32 o 
   4   4   5        0.12       -3.81      4.61 o 
   5   4   5      561.46      591.89     11.77 o 
   6   4   5     2012.19     1860.95     26.84 o 
   7   4   5      133.89      146.54      8.00 o 
   8   4   5      234.01      229.86     11.48 o 
   9   4   5      400.57      398.06     14.18 o 
  10   4   5      201.47      221.32     12.53 o 
  11   4   5        9.08       14.09      9.29 o 
  12   4   5        8.08       16.76      9.78 o 
  13   4   5       56.70       47.82     11.64 o 
  14   4   5       50.15       52.38     13.03 o 
  15   4   5        7.20       14.32     13.39 o 
  16   4   5      112.63      100.93     16.68 o 
  17   4   5       27.89       18.06     16.63 o 
   1   5   5      612.42      599.69     11.95 o 
   2   5   5     1020.12     1040.87     16.58 o 
   3   5   5      831.75      794.05     14.14 o 
   4   5   5      562.98      556.65     12.22 o 
   5   5   5      816.46      769.03     14.79 o 
   6   5   5      365.66      369.88     11.38 o 
   7   5   5       46.53       70.71      8.12 o 
   8   5   5      186.45      206.58     13.19 o 
   9   5   5       93.02      117.10      9.85 o 
  10   5   5        0.01       -0.28      9.08 o 
  11   5   5       20.97       14.41      9.63 o 
  12   5   5        0.02       -1.53      9.80 o 
  13   5   5        1.11        9.72     11.32 o 
  14   5   5       33.83       27.48     15.59 o 
  15   5   5      104.07       96.89     17.01 o 
  16   5   5      141.62      122.06     19.19 o 
  17   5   5       15.39       18.12     18.29 o 
   0   6   5        6.62        3.93     10.03 o 
   1   6   5        0.51       -1.33      6.92 o 
   2   6   5      358.85      334.40     11.02 o 
   3   6   5      108.72      110.23      7.83 o 
   4   6   5       21.22       20.39      6.60 o 
   5   6   5        5.71       19.11      6.87 o 
   6   6   5      254.55      273.23     11.08 o 
   7   6   5      268.45      320.06     11.92 o 
   8   6   5       57.65       57.86      8.88 o 
   9   6   5      272.38      324.26     23.50 o 
  10   6   5        6.55       -2.67     10.14 o 
  11   6   5        9.72        9.75      9.93 o 
  12   6   5      118.29      103.20     12.28 o 
  13   6   5       74.20       61.45     14.27 o 
  14   6   5        8.95       11.68     14.18 o 
  15   6   5       48.45       22.13     17.26 o 
  16   6   5        1.46       15.96     18.81 o 
   1   7   5        5.41        9.64      7.89 o 
   2   7   5       68.03       98.96      9.36 o 
   3   7   5        1.04        5.43      7.06 o 
   4   7   5      172.23      184.88     11.48 o 
   5   7   5     1041.18      997.56     20.82 o 
   6   7   5     1861.73     1649.80     28.94 o 
   7   7   5      159.06      180.74     12.61 o 
   8   7   5       22.85       20.89      9.89 o 
   9   7   5      312.68      306.20     16.20 o 
  10   7   5       10.85       26.08     11.23 o 
  11   7   5        0.00        5.17     10.88 o 
  12   7   5      289.63      270.67     18.80 o 
  13   7   5      173.57      156.53     18.48 o 
  14   7   5       16.14       31.41     18.01 o 
  15   7   5       13.60       59.15     22.77 o 
   0   8   5       35.49       26.46     13.73 o 
   1   8   5      222.38      251.25     14.06 o 
   2   8   5      270.10      271.96     15.10 o 
   3   8   5      355.27      367.37     15.99 o 
   4   8   5       65.73       42.51     10.68 o 
   5   8   5      176.08      165.14     13.17 o 
   6   8   5     2096.64     1955.22     39.03 o 
   7   8   5      196.89      253.59     19.47 o 
   8   8   5      485.23      473.13     23.74 o 
   9   8   5       89.22      113.43     15.58 o 
  10   8   5        7.94       21.35     13.68 o 
  11   8   5       94.57       72.39     16.75 o 
  12   8   5        7.08       17.89     15.73 o 
  13   8   5        0.73       40.74     19.11 o 
  14   8   5        7.94       19.82     21.62 o 
  15   8   5       76.35       32.13     28.28 o 
   1   9   5       96.29       99.33     12.10 o 
   2   9   5      294.17      307.98     16.32 o 
   3   9   5      274.69      311.98     18.26 o 
   4   9   5      377.68      358.53     17.56 o 
   5   9   5        6.07        8.18     10.08 o 
   6   9   5      145.79      158.48     14.40 o 
   7   9   5       34.28       53.04     15.27 o 
   8   9   5       36.24       53.29     14.91 o 
   9   9   5        1.81        4.84     13.90 o 
  10   9   5       90.28       95.79     17.08 o 
  11   9   5        1.89       19.80     16.02 o 
  12   9   5        4.72        3.00     17.85 o 
  13   9   5        9.96       24.67     21.47 o 
  14   9   5        0.00        7.98     28.96 o 
   0  10   5        8.50       28.10     16.12 o 
   1  10   5       71.98       74.97     12.91 o 
   2  10   5       78.88       87.14     15.28 o 
   3  10   5       94.19       95.02     13.09 o 
   4  10   5      117.22      107.75     13.66 o 
   5  10   5       88.11       61.86     13.09 o 
   6  10   5      189.56      180.97     17.13 o 
   7  10   5        2.17       34.43     20.56 o 
   8  10   5      155.90      155.86     18.86 o 
   9  10   5        7.26       40.63     22.10 o 
  10  10   5       16.73       35.05     16.60 o 
  11  10   5        0.03        3.66     16.51 o 
  12  10   5       22.17       24.29     21.12 o 
   1  11   5        0.30       15.63     12.15 o 
   2  11   5        5.07       -5.89     11.75 o 
   3  11   5        8.80        4.60     11.75 o 
   4  11   5        6.00        1.69     12.99 o 
   5  11   5        3.18        8.25     12.87 o 
   6  11   5       36.56       54.24     16.52 o 
   7  11   5       17.76       23.70     16.82 o 
   8  11   5       41.34       47.92     17.19 o 
   9  11   5        0.37      -12.49     16.82 o 
  10  11   5        0.59       10.06     15.74 o 
  11  11   5       23.46       59.42     24.30 o 
   0  12   5       10.08       43.60     19.93 o 
   1  12   5      316.14      281.92     19.83 o 
   2  12   5      107.73       88.93     16.09 o 
   3  12   5        0.19       10.88     13.23 o 
   4  12   5      246.69      231.46     24.78 o 
   5  12   5       31.22       18.73     18.65 o 
   6  12   5        0.89        7.59     18.54 o 
   7  12   5        0.04       22.98     18.66 o 
   8  12   5        7.74       -2.66     18.48 o 
   9  12   5        2.38       15.09     19.70 o 
   1  13   5       36.12       13.08     16.49 o 
   2  13   5        0.17       -5.93     15.36 o 
   3  13   5       25.38       32.14     17.07 o 
   4  13   5       20.86       27.67     16.99 o 
   5  13   5       10.62       17.50     23.35 o 
   6  13   5        1.14      -21.73     21.58 o 
   0   0   6     3456.66     3147.79     74.53 o 
   1   0   6       44.79       59.02      6.30 o 
   2   0   6      932.13      886.58     20.42 o 
   3   0   6     1743.35     1503.99     30.44 o 
   4   0   6     1275.98     1303.58     27.54 o 
   5   0   6     1218.38     1285.62     25.79 o 
   6   0   6       61.66      108.23      8.95 o 
   7   0   6     4557.73     4642.79     84.24 o 
   8   0   6       34.68       29.33      8.76 o 
   9   0   6     2038.26     1978.58     41.83 o 
  10   0   6     1208.04     1229.27     33.77 o 
  11   0   6      726.19      728.25     29.94 o 
  12   0   6       52.56       63.74     15.88 o 
  13   0   6       76.32       75.04     21.91 o 
  14   0   6        5.93        9.10     17.38 o 
  15   0   6      112.41      115.48     23.65 o 
  16   0   6       69.21       94.55     25.77 o 
  17   0   6        2.76      -12.03     24.34 o 
  18   0   6       52.26       50.86     28.21 o 
   1   1   6     1837.42     1810.13     22.95 o 
   2   1   6      197.08      220.15      8.30 o 
   3   1   6        0.41       -0.72      4.73 o 
   4   1   6     4143.53     4008.92     52.76 o 
   5   1   6     1955.52     1980.16     27.77 o 
   6   1   6      149.90      175.50      7.08 o 
   7   1   6      456.09      483.69     10.71 o 
   8   1   6      531.00      545.73     13.17 o 
   9   1   6       21.37       32.72      6.63 o 
  10   1   6       40.67       45.01      8.64 o 
  11   1   6      104.20      103.01     12.17 o 
  12   1   6      215.78      241.51     15.85 o 
  13   1   6      339.74      354.25     18.75 o 
  14   1   6       73.36       62.53     12.58 o 
  15   1   6      110.52       93.01     15.67 o 
  16   1   6       34.55       45.55     15.73 o 
  17   1   6        3.05        6.26     16.53 o 
  18   1   6        7.74        8.60     18.46 o 
   0   2   6      743.68      727.60     16.76 o 
   1   2   6      187.47      181.37      6.82 o 
   2   2   6       18.76       24.06      4.83 o 
   3   2   6     2908.96     2628.31     34.97 o 
   4   2   6       73.21       84.80      6.65 o 
   5   2   6        1.39        0.25      5.39 o 
   6   2   6      366.43      346.97      9.17 o 
   7   2   6      489.22      442.40     10.48 o 
   8   2   6      244.33      235.35      9.24 o 
   9   2   6      403.40      385.58     13.98 o 
  10   2   6       19.99       30.22      8.60 o 
  11   2   6      314.76      290.77     16.50 o 
  12   2   6       48.57       51.87     11.56 o 
  13   2   6        9.11       20.62     10.72 o 
  14   2   6        0.01        4.00     11.63 o 
  15   2   6        1.02       27.04     12.89 o 
  16   2   6        2.42        0.14     14.34 o 
  17   2   6        0.30       15.92     16.02 o 
   1   3   6      319.11      319.69      8.49 o 
   2   3   6      834.94      817.17     13.78 o 
   3   3   6     4568.47     4662.58     56.91 o 
   4   3   6        9.10       20.91      5.37 o 
   5   3   6      845.34      818.63     14.72 o 
   6   3   6     1332.12     1352.92     19.99 o 
   7   3   6        5.16        6.51      5.27 o 
   8   3   6      428.12      398.69     15.99 o 
   9   3   6        1.37       -1.04      7.29 o 
  10   3   6      313.52      320.08     14.89 o 
  11   3   6      347.89      374.22     15.64 o 
  12   3   6        0.20       -3.87      9.94 o 
  13   3   6        9.90        6.69     10.50 o 
  14   3   6       36.97       43.86     13.18 o 
  15   3   6        1.42        3.59     13.57 o 
  16   3   6      136.48      167.80     17.30 o 
  17   3   6        9.45       20.62     17.78 o 
   0   4   6      990.72     1001.07     22.12 o 
   1   4   6        9.57       20.40      5.51 o 
   2   4   6     2838.77     2823.11     36.67 o 
   3   4   6     5116.10     4872.56     59.88 o 
   4   4   6        0.31       -5.37      5.24 o 
   5   4   6     1660.67     1673.64     24.66 o 
   6   4   6      362.45      373.17     11.00 o 
   7   4   6       25.30       34.65      6.50 o 
   8   4   6       78.96      111.71      8.90 o 
   9   4   6        1.49       12.34      7.94 o 
  10   4   6      230.16      242.97     16.17 o 
  11   4   6       23.74       35.26     10.12 o 
  12   4   6       52.59       68.25     12.51 o 
  13   4   6        3.30        9.43     11.16 o 
  14   4   6       66.40       87.06     13.99 o 
  15   4   6        1.87       32.22     13.78 o 
  16   4   6        0.79      -11.10     13.67 o 
  17   4   6        7.38       13.29     15.23 o 
   1   5   6     1152.80     1084.45     17.24 o 
   2   5   6        4.78        4.46      5.77 o 
   3   5   6      215.08      242.02      9.05 o 
   4   5   6      628.56      605.13     13.63 o 
   5   5   6      116.38      123.75      8.37 o 
   6   5   6       30.32       54.48      7.22 o 
   7   5   6        0.49        0.39      7.07 o 
   8   5   6      244.15      265.81     12.28 o 
   9   5   6       97.23      111.25     11.39 o 
  10   5   6      271.07      288.89     19.23 o 
  11   5   6      143.31      144.67     12.63 o 
  12   5   6      109.56       76.91     11.93 o 
  13   5   6       81.65      100.35     14.21 o 
  14   5   6       94.51      100.15     16.02 o 
  15   5   6       24.11       32.35     15.89 o 
  16   5   6       10.80       -0.19     17.05 o 
   0   6   6       30.11       20.61     10.75 o 
   1   6   6      229.21      237.12     10.70 o 
   2   6   6        0.60       13.05      7.09 o 
   3   6   6      441.63      465.22     13.07 o 
   4   6   6       41.95       44.42      7.44 o 
   5   6   6       16.57       19.90      7.77 o 
   6   6   6        2.52       11.99      7.41 o 
   7   6   6       79.95       90.56     13.02 o 
   8   6   6       20.60       25.60      7.83 o 
   9   6   6       22.44       30.76      9.46 o 
  10   6   6       81.66       78.65     10.81 o 
  11   6   6       55.86       82.07     13.28 o 
  12   6   6       73.13       76.53     13.26 o 
  13   6   6       11.41       31.80     14.22 o 
  14   6   6       70.79       63.38     16.73 o 
  15   6   6       13.42       24.10     17.65 o 
  16   6   6        5.40        3.38     19.69 o 
   1   7   6      426.29      455.19     16.25 o 
   2   7   6       17.19       40.40      8.01 o 
   3   7   6       14.71       22.39      8.91 o 
   4   7   6      729.79      676.56     17.33 o 
   5   7   6       53.89       66.74      9.38 o 
   6   7   6       11.90       -9.81      9.07 o 
   7   7   6       37.54       53.12     10.73 o 
   8   7   6        2.71        3.65     10.30 o 
   9   7   6       12.27       29.09     10.90 o 
  10   7   6        2.05       10.82     10.99 o 
  11   7   6      106.93      139.50     13.71 o 
  12   7   6       13.15       32.14     13.12 o 
  13   7   6       62.52       64.81     17.37 o 
  14   7   6       50.41       72.36     18.88 o 
  15   7   6        1.80        5.23     20.56 o 
   0   8   6       30.97       27.01     13.82 o 
   1   8   6        0.04       25.48     10.93 o 
   2   8   6        8.91       17.27     10.11 o 
   3   8   6      263.92      282.52     15.40 o 
   4   8   6       72.99       88.46     11.42 o 
   5   8   6       53.14       41.59     11.25 o 
   6   8   6      467.72      502.00     21.02 o 
   7   8   6     1263.97     1161.87     32.32 o 
   8   8   6      925.24      785.65     26.67 o 
   9   8   6       66.01       74.79     14.70 o 
  10   8   6      188.96      185.16     18.53 o 
  11   8   6       40.01       60.81     15.46 o 
  12   8   6       46.79       31.01     16.57 o 
  13   8   6       18.64       40.75     18.77 o 
  14   8   6       64.99       57.25     26.46 o 
   1   9   6      140.69      138.80     15.75 o 
   2   9   6       50.91       47.78     12.32 o 
   3   9   6        2.21        7.52     12.46 o 
   4   9   6       54.21       51.57     11.67 o 
   5   9   6      127.68      115.20     12.71 o 
   6   9   6      310.85      320.40     18.87 o 
   7   9   6      171.88      172.79     17.74 o 
   8   9   6       65.63       49.94     15.16 o 
   9   9   6        3.51       -1.36     18.14 o 
  10   9   6        5.65       23.90     14.75 o 
  11   9   6        0.55       29.61     16.11 o 
  12   9   6       21.35       10.59     19.57 o 
  13   9   6       36.64       72.11     23.12 o 
   0  10   6        5.81       15.14     16.37 o 
   1  10   6       17.14       36.67     13.80 o 
   2  10   6      330.50      336.77     20.88 o 
   3  10   6       76.20       52.12     11.97 o 
   4  10   6       91.33       93.61     13.25 o 
   5  10   6       13.93       26.44     12.85 o 
   6  10   6       74.52       91.50     15.89 o 
   7  10   6        4.47        1.43     14.47 o 
   8  10   6       69.48       62.78     16.04 o 
   9  10   6        8.99       10.76     15.18 o 
  10  10   6        0.35        0.25     16.12 o 
  11  10   6       15.81       22.42     17.82 o 
  12  10   6        0.14        2.86     16.90 o 
   1  11   6      128.27      121.09     15.38 o 
   2  11   6       54.13       71.99     19.80 o 
   3  11   6       63.69       82.75     14.71 o 
   4  11   6       19.38       27.03     13.29 o 
   5  11   6       21.02       30.53     15.62 o 
   6  11   6        8.26       13.88     16.25 o 
   7  11   6        0.00      -23.34     15.56 o 
   8  11   6       29.49       60.21     31.53 o 
   9  11   6        0.95      -14.39     16.15 o 
  10  11   6        7.26       22.83     17.68 o 
  11  11   6        0.04       11.29     21.81 o 
   0  12   6       15.78        2.20     23.77 o 
   1  12   6        3.04       13.26     14.19 o 
   2  12   6      178.18      199.82     18.68 o 
   3  12   6        8.22       24.71     14.91 o 
   4  12   6        0.42        2.46     16.63 o 
   5  12   6       15.44       51.98     20.29 o 
   6  12   6        9.05        8.74     19.54 o 
   7  12   6        4.42      -16.73     17.86 o 
   8  12   6        2.85       18.63     19.01 o 
   9  12   6        0.09        9.58     19.93 o 
   1  13   6       18.39       23.36     16.96 o 
   2  13   6        0.59        1.67     16.31 o 
   3  13   6       24.15       45.04     18.92 o 
   4  13   6       12.73       19.15     19.47 o 
   5  13   6       10.60        3.47     22.49 o 
   6  13   6       14.82       28.80     27.43 o 
   1   1   7       37.25       41.26      4.44 o 
   2   1   7      126.15      146.43      6.41 o 
   3   1   7       66.74       87.56      7.16 o 
   4   1   7      334.88      366.77      9.26 o 
   5   1   7       93.70      106.25      6.68 o 
   6   1   7     2263.68     2272.65     31.96 o 
   7   1   7      324.89      350.72     10.24 o 
   8   1   7      840.61      785.63     15.23 o 
   9   1   7      437.69      470.38     13.85 o 
  10   1   7      633.94      647.63     19.36 o 
  11   1   7        4.43        7.12     10.30 o 
  12   1   7       17.84        4.46     10.22 o 
  13   1   7        8.39       -7.99     10.32 o 
  14   1   7        2.82        0.59     12.39 o 
  15   1   7        0.11        0.21     13.59 o 
  16   1   7       23.42       25.25     16.20 o 
  17   1   7       20.16       34.11     18.62 o 
   0   2   7      475.48      429.09     12.54 o 
   1   2   7        0.57        5.67      4.28 o 
   2   2   7        0.45        0.09      5.00 o 
   3   2   7     1210.07     1169.79     18.74 o 
   4   2   7     3148.13     3137.45     41.51 o 
   5   2   7     1624.41     1585.90     24.05 o 
   6   2   7        9.07       23.31      5.53 o 
   7   2   7      262.58      279.46      9.72 o 
   8   2   7      185.08      190.57     10.13 o 
   9   2   7       36.28       33.96      7.74 o 
  10   2   7       19.42       19.15      9.66 o 
  11   2   7      470.54      435.25     17.87 o 
  12   2   7      329.08      344.63     19.22 o 
  13   2   7        7.20        2.85     10.97 o 
  14   2   7      109.27       83.76     13.85 o 
  15   2   7       35.12       50.17     14.79 o 
  16   2   7      212.02      222.50     20.78 o 
  17   2   7       12.65       19.85     17.14 o 
   1   3   7      803.33      724.42     13.17 o 
   2   3   7       58.30       52.64      5.84 o 
   3   3   7     3091.25     2924.77     37.84 o 
   4   3   7     1634.89     1590.56     23.18 o 
   5   3   7     2484.53     2433.47     32.85 o 
   6   3   7       75.47       96.62      7.87 o 
   7   3   7      766.00      762.45     15.84 o 
   8   3   7       28.92       30.72      7.44 o 
   9   3   7      156.81      181.80     13.40 o 
  10   3   7      370.51      338.53     15.75 o 
  11   3   7     1424.00     1233.67     28.16 o 
  12   3   7        5.08       -5.91      9.91 o 
  13   3   7       68.93       85.92     13.02 o 
  14   3   7        2.28        5.07     11.70 o 
  15   3   7       12.04       11.16     13.33 o 
  16   3   7        0.94       -6.75     14.92 o 
  17   3   7        0.40       17.20     17.63 o 
   0   4   7     1226.56     1271.81     26.49 o 
   1   4   7      758.40      766.19     13.50 o 
   2   4   7     1464.07     1544.78     22.73 o 
   3   4   7     3779.42     3544.80     45.23 o 
   4   4   7      628.40      642.00     13.30 o 
   5   4   7      357.44      339.58     10.58 o 
   6   4   7      219.90      246.20     10.81 o 
   7   4   7        3.32        8.86      8.28 o 
   8   4   7       28.62       41.89      8.19 o 
   9   4   7       20.03       44.24      9.65 o 
  10   4   7        0.91        6.16      8.18 o 
  11   4   7        0.01       -3.38      9.58 o 
  12   4   7       40.61       18.53     11.27 o 
  13   4   7        0.00       31.40     11.88 o 
  14   4   7      173.86      161.22     16.46 o 
  15   4   7        8.90       12.33     13.56 o 
  16   4   7       12.32       40.07     15.00 o 
  17   4   7       89.23       70.07     19.19 o 
   1   5   7      312.15      323.40     10.06 o 
   2   5   7      968.04      970.75     17.19 o 
   3   5   7      230.10      253.31     10.87 o 
   4   5   7       73.05       77.15      7.67 o 
   5   5   7        8.53       26.41      7.12 o 
   6   5   7      388.45      388.10     12.44 o 
   7   5   7      168.83      178.47     10.65 o 
   8   5   7        0.08        8.01      7.30 o 
   9   5   7      696.00      704.92     25.51 o 
  10   5   7       36.42       52.66     10.41 o 
  11   5   7        5.58        3.87     10.95 o 
  12   5   7       48.35       63.22     12.30 o 
  13   5   7      110.85      117.14     15.26 o 
  14   5   7      197.11      204.16     18.20 o 
  15   5   7      249.93      261.59     21.53 o 
  16   5   7        2.18        1.19     17.54 o 
   0   6   7      423.98      425.20     17.62 o 
   1   6   7      428.81      459.29     13.14 o 
   2   6   7      123.60      123.59      9.98 o 
   3   6   7      371.38      385.67     15.96 o 
   4   6   7      317.36      355.55     12.38 o 
   5   6   7       34.74       30.56      7.82 o 
   6   6   7      517.18      501.95     14.86 o 
   7   6   7      652.41      645.63     19.62 o 
   8   6   7      115.24      152.08     12.19 o 
   9   6   7      312.86      314.04     16.13 o 
  10   6   7       28.38       27.32     10.63 o 
  11   6   7       87.96       89.58     12.16 o 
  12   6   7      178.88      173.65     16.16 o 
  13   6   7       21.18       39.94     18.35 o 
  14   6   7        0.96       -2.65     15.80 o 
  15   6   7        0.89      -13.67     17.27 o 
  16   6   7       11.74        8.89     21.31 o 
   1   7   7        4.47       -4.88      8.66 o 
   2   7   7       96.73       78.34      9.83 o 
   3   7   7      253.92      263.02     14.48 o 
   4   7   7        0.28        1.34      7.76 o 
   5   7   7      175.14      190.15     12.41 o 
   6   7   7        6.59       -1.64      9.87 o 
   7   7   7      722.96      710.93     22.61 o 
   8   7   7        4.47       18.31      9.93 o 
   9   7   7      116.96      112.43     13.20 o 
  10   7   7       62.10       49.08     12.07 o 
  11   7   7       37.14       20.82     11.86 o 
  12   7   7       17.11        8.79     13.76 o 
  13   7   7       29.62       29.85     17.63 o 
  14   7   7        1.87       10.68     18.46 o 
  15   7   7       95.46       86.53     23.16 o 
   0   8   7      682.34      576.15     28.86 o 
   1   8   7      465.30      451.66     20.70 o 
   2   8   7      302.99      289.86     15.52 o 
   3   8   7        0.06       -2.84      9.79 o 
   4   8   7      107.36      128.20     12.59 o 
   5   8   7        0.13       10.91     11.40 o 
   6   8   7       13.99       25.52     12.80 o 
   7   8   7       81.03       98.77     17.31 o 
   8   8   7        1.98       16.87     13.03 o 
   9   8   7      201.98      208.61     18.21 o 
  10   8   7       33.55       37.85     14.55 o 
  11   8   7       15.97        9.96     14.65 o 
  12   8   7        2.92      -11.16     17.16 o 
  13   8   7      167.36      169.90     24.43 o 
  14   8   7        0.01       12.07     26.54 o 
   1   9   7      181.96      167.76     14.49 o 
   2   9   7      233.48      242.07     15.91 o 
   3   9   7       36.33       29.75     10.83 o 
   4   9   7        1.28       13.62     10.54 o 
   5   9   7       18.72       28.74     11.64 o 
   6   9   7      284.34      311.27     19.10 o 
   7   9   7       31.19       19.16     13.48 o 
   8   9   7      189.26      191.92     18.35 o 
   9   9   7      164.20      141.32     17.39 o 
  10   9   7      185.49      155.79     19.15 o 
  11   9   7        6.55       -8.83     15.94 o 
  12   9   7       89.18      140.57     22.59 o 
  13   9   7        3.66       45.32     22.02 o 
   0  10   7     1106.22     1023.10     39.00 o 
   1  10   7        6.00        4.38     11.05 o 
   2  10   7       79.71       72.60     12.91 o 
   3  10   7       30.37       49.43     12.91 o 
   4  10   7       41.36       63.86     16.43 o 
   5  10   7       66.90       38.39     14.82 o 
   6  10   7       42.58       48.71     13.97 o 
   7  10   7       26.59       29.59     15.70 o 
   8  10   7        6.42       30.60     16.02 o 
   9  10   7       40.53       27.79     16.74 o 
  10  10   7       25.61       13.85     17.10 o 
  11  10   7        6.88       10.31     17.72 o 
  12  10   7       10.40        8.17     19.38 o 
   1  11   7      153.88      140.41     15.58 o 
   2  11   7      112.83       93.33     15.93 o 
   3  11   7       31.51       11.71     16.31 o 
   4  11   7       27.37       -6.05     14.74 o 
   5  11   7        0.27        5.76     14.27 o 
   6  11   7        3.38       11.96     16.70 o 
   7  11   7        3.57       18.98     17.14 o 
   8  11   7        5.93       14.35     17.22 o 
   9  11   7        0.31       19.31     17.07 o 
  10  11   7        2.59        4.36     17.39 o 
   0  12   7       46.09       38.54     23.69 o 
   1  12   7        0.29       20.91     13.99 o 
   2  12   7       50.47       56.95     15.62 o 
   3  12   7        0.02      -18.31     15.38 o 
   4  12   7       10.97      -18.16     17.19 o 
   5  12   7        0.14        0.35     18.05 o 
   6  12   7       16.95       35.11     19.37 o 
   7  12   7        3.87       15.32     20.00 o 
   8  12   7        3.97       -9.19     19.41 o 
   1  13   7       24.58       38.82     17.85 o 
   2  13   7       51.53       29.31     19.62 o 
   3  13   7        7.53       32.34     19.33 o 
   4  13   7       16.09       17.42     20.37 o 
   5  13   7        6.14      -15.65     24.33 o 
   0   0   8     9277.18     9379.06    211.17 o 
   1   0   8     1895.35     1721.36     31.90 o 
   2   0   8       11.44       16.82      7.97 o 
   3   0   8     1316.22     1268.71     27.98 o 
   4   0   8     2181.03     2367.46     46.11 o 
   5   0   8      693.64      685.94     19.68 o 
   6   0   8      789.95      772.83     21.67 o 
   7   0   8      137.77      139.40     12.43 o 
   8   0   8      679.54      681.56     21.37 o 
   9   0   8      167.96      190.87     16.25 o 
  10   0   8     1289.52     1240.82     35.09 o 
  11   0   8      282.27      260.22     25.81 o 
  12   0   8       95.39       96.28     20.60 o 
  13   0   8        2.87       34.49     22.34 o 
  14   0   8        9.60       -0.14     23.64 o 
  15   0   8       10.23       30.79     22.63 o 
  16   0   8       59.22       72.08     27.18 o 
  17   0   8       25.40       17.28     27.49 o 
   1   1   8      985.98      913.18     14.07 o 
   2   1   8     3329.33     3257.55     40.78 o 
   3   1   8      345.73      313.37      8.87 o 
   4   1   8      356.13      379.84      9.89 o 
   5   1   8      111.40      132.24      7.34 o 
   6   1   8       31.11       29.06      6.02 o 
   7   1   8      423.96      420.06     11.72 o 
   8   1   8      112.04      125.35      9.38 o 
   9   1   8        4.22       18.30      8.31 o 
  10   1   8      873.89      861.97     22.55 o 
  11   1   8      138.74      164.16     15.79 o 
  12   1   8      151.15      151.24     21.26 o 
  13   1   8        7.88       -3.75     12.00 o 
  14   1   8        8.67       20.69     13.13 o 
  15   1   8      227.03      195.75     19.18 o 
  16   1   8        1.07       26.19     15.75 o 
  17   1   8        0.57       13.98     17.79 o 
   0   2   8      921.04     1010.45     22.83 o 
   1   2   8      296.99      347.93      9.26 o 
   2   2   8      375.96      447.90     11.04 o 
   3   2   8     4524.60     4462.92     57.11 o 
   4   2   8      819.34      832.06     15.75 o 
   5   2   8      156.42      164.88      8.67 o 
   6   2   8       24.35       45.18      6.62 o 
   7   2   8        4.92       16.82      7.28 o 
   8   2   8      168.99      189.02     12.67 o 
   9   2   8      164.73      160.03     10.99 o 
  10   2   8      777.92      732.43     20.98 o 
  11   2   8      187.67      192.91     13.69 o 
  12   2   8       47.92       53.07     13.70 o 
  13   2   8        7.57       25.28     11.59 o 
  14   2   8       14.77        0.75     12.69 o 
  15   2   8        0.74        0.40     13.77 o 
  16   2   8        8.24       14.15     16.11 o 
  17   2   8       92.45      109.30     20.40 o 
   1   3   8      118.46      147.95      7.52 o 
   2   3   8      491.41      478.54     11.00 o 
   3   3   8        7.41       15.75      6.02 o 
   4   3   8      510.92      487.79     12.37 o 
   5   3   8      182.36      223.60      9.89 o 
   6   3   8       41.53       40.18      8.02 o 
   7   3   8        7.83       16.21      6.50 o 
   8   3   8      454.44      461.18     14.24 o 
   9   3   8       70.80       75.52     12.95 o 
  10   3   8      629.89      567.34     21.83 o 
  11   3   8      196.20      216.23     16.98 o 
  12   3   8        4.73        2.39     10.01 o 
  13   3   8        4.92       20.16     11.29 o 
  14   3   8        4.57       20.87     13.93 o 
  15   3   8        7.14       21.28     14.52 o 
  16   3   8        5.10        8.22     16.65 o 
  17   3   8       18.45       28.11     19.11 o 
   0   4   8      299.35      363.49     13.94 o 
   1   4   8      319.68      358.47     10.61 o 
   2   4   8      791.58      747.68     14.49 o 
   3   4   8      257.08      243.52      9.52 o 
   4   4   8      130.57      140.66      8.17 o 
   5   4   8      613.79      624.06     14.73 o 
   6   4   8      314.77      322.45     14.42 o 
   7   4   8      456.04      438.98     13.90 o 
   8   4   8        2.32       23.51      7.31 o 
   9   4   8        7.44       16.44      7.94 o 
  10   4   8      396.51      410.54     15.68 o 
  11   4   8       56.08       49.29     11.11 o 
  12   4   8      194.79      180.86     15.62 o 
  13   4   8       95.09      105.26     14.26 o 
  14   4   8      194.01      182.77     17.16 o 
  15   4   8        0.60       -4.74     13.40 o 
  16   4   8       38.12       30.41     17.01 o 
   1   5   8      108.52      104.62      8.70 o 
   2   5   8        0.23        5.05      8.01 o 
   3   5   8      232.13      289.18     10.34 o 
   4   5   8     1835.98     1745.36     26.38 o 
   5   5   8       43.32       59.07      8.02 o 
   6   5   8      218.98      232.39     11.62 o 
   7   5   8       40.41       31.15      7.61 o 
   8   5   8      134.26      145.26      9.24 o 
   9   5   8      104.20      168.66     17.90 o 
  10   5   8      184.54      198.40     13.86 o 
  11   5   8      654.55      604.47     20.57 o 
  12   5   8      156.94      183.92     14.87 o 
  13   5   8        0.02        7.30     12.47 o 
  14   5   8        0.00       13.33     13.73 o 
  15   5   8       69.21       87.50     16.66 o 
  16   5   8       10.27       37.74     18.25 o 
   0   6   8      138.93      149.32     16.24 o 
   1   6   8     1256.92     1128.36     26.77 o 
   2   6   8       37.97       63.39      9.10 o 
   3   6   8      364.91      381.95     13.63 o 
   4   6   8        1.29        8.89      7.17 o 
   5   6   8      564.20      534.85     15.48 o 
   6   6   8       39.93       50.53      8.52 o 
   7   6   8     1348.68     1284.28     25.72 o 
   8   6   8      133.93      157.82     10.00 o 
   9   6   8      277.39      244.82     16.03 o 
  10   6   8      547.31      520.78     19.38 o 
  11   6   8        1.71        7.54     10.80 o 
  12   6   8      106.85      100.15     14.87 o 
  13   6   8       81.06       95.76     16.33 o 
  14   6   8        3.98       -1.08     15.71 o 
  15   6   8        0.90       28.99     20.96 o 
   1   7   8      325.61      345.07     15.09 o 
   2   7   8        7.13        6.41      9.08 o 
   3   7   8       35.36       48.05      9.55 o 
   4   7   8      835.10      803.71     19.94 o 
   5   7   8       14.96        4.71     10.03 o 
   6   7   8      379.73      398.94     16.06 o 
   7   7   8        2.06       21.76      9.70 o 
   8   7   8        4.09      -14.58      9.72 o 
   9   7   8       11.18       28.95     11.07 o 
  10   7   8        4.66       25.12     11.46 o 
  11   7   8       15.05       46.54     14.51 o 
  12   7   8        0.70       22.07     14.43 o 
  13   7   8        0.67      -22.41     16.36 o 
  14   7   8       18.28       35.70     20.48 o 
  15   7   8        2.85       14.16     23.08 o 
   0   8   8      870.73      769.32     31.33 o 
   1   8   8       80.32       76.02     12.04 o 
   2   8   8      112.73      130.73     13.63 o 
   3   8   8       92.26      115.21     12.81 o 
   4   8   8        5.71       34.19     10.82 o 
   5   8   8       18.14       13.35     11.25 o 
   6   8   8      139.78      129.23     13.29 o 
   7   8   8      329.80      324.59     17.63 o 
   8   8   8       87.73       85.18     13.92 o 
   9   8   8       79.60      116.68     14.89 o 
  10   8   8       59.96       54.46     14.01 o 
  11   8   8        0.02        7.62     14.50 o 
  12   8   8        2.14       10.38     17.36 o 
  13   8   8        0.40        1.63     20.19 o 
  14   8   8       10.87       28.80     24.83 o 
   1   9   8       83.75       96.03     12.88 o 
   2   9   8       34.63       23.35     11.60 o 
   3   9   8        3.69       -7.18     11.89 o 
   4   9   8      126.01      142.27     18.50 o 
   5   9   8      191.78      208.50     17.92 o 
   6   9   8       33.85       34.71     12.99 o 
   7   9   8        7.85        0.47     13.55 o 
   8   9   8        1.50        2.82     14.58 o 
   9   9   8        9.56       44.85     14.95 o 
  10   9   8      129.49      139.96     19.25 o 
  11   9   8        2.76        3.57     17.18 o 
  12   9   8        1.12        0.79     20.20 o 
  13   9   8       25.17       50.79     21.31 o 
   0  10   8      378.16      319.88     26.11 o 
   1  10   8       59.77       37.40     12.03 o 
   2  10   8      340.56      329.21     18.68 o 
   3  10   8      202.17      208.93     18.18 o 
   4  10   8       17.15        7.58     13.92 o 
   5  10   8        0.06      -20.87     13.92 o 
   6  10   8        1.36       16.33     13.43 o 
   7  10   8        5.42       39.24     15.26 o 
   8  10   8      102.69       94.40     17.87 o 
   9  10   8        3.68       15.36     15.98 o 
  10  10   8        4.11       12.63     18.72 o 
  11  10   8        9.96       -1.24     18.30 o 
   1  11   8       23.65        5.45     12.53 o 
   2  11   8        0.72       -6.32     14.24 o 
   3  11   8       47.54       55.62     16.20 o 
   4  11   8       21.78       24.67     16.94 o 
   5  11   8       19.52       -9.58     16.41 o 
   6  11   8        0.12       -2.55     17.57 o 
   7  11   8        0.62       -0.96     17.02 o 
   8  11   8       34.79       10.81     18.32 o 
   9  11   8       55.64       55.56     19.02 o 
  10  11   8       23.66       47.88     18.58 o 
   0  12   8        0.29      -25.86     18.71 o 
   1  12   8        0.23      -12.35     14.36 o 
   2  12   8       43.33       62.03     17.74 o 
   3  12   8        4.47      -16.36     16.62 o 
   4  12   8       10.45        4.24     18.99 o 
   5  12   8        7.71       -6.31     18.51 o 
   6  12   8        7.50       12.79     21.60 o 
   7  12   8       33.00       56.47     29.98 o 
   1  13   8        2.29      -25.97     17.31 o 
   2  13   8        2.04        7.01     18.94 o 
   3  13   8        2.75        3.11     20.01 o 
   4  13   8       11.85       21.26     20.79 o 
   1   1   9       26.01       31.75      4.87 o 
   2   1   9      697.60      654.73     12.69 o 
   3   1   9      616.53      638.68     12.57 o 
   4   1   9      897.84      833.77     14.96 o 
   5   1   9      627.23      583.21     13.51 o 
   6   1   9      549.99      531.27     12.97 o 
   7   1   9        2.29        5.64      6.15 o 
   8   1   9      944.18      918.55     19.21 o 
   9   1   9       40.77       39.81      9.55 o 
  10   1   9      182.20      187.86     13.75 o 
  11   1   9      276.85      283.59     18.36 o 
  12   1   9       28.33       36.48     12.82 o 
  13   1   9        3.46       14.28     12.65 o 
  14   1   9        5.36       -4.95     15.45 o 
  15   1   9        0.80      -14.31     14.39 o 
  16   1   9        2.12      -13.29     15.80 o 
  17   1   9        3.74       -7.65     17.84 o 
   0   2   9      689.89      736.91     18.29 o 
   1   2   9      506.92      527.63     11.39 o 
   2   2   9      131.04      164.94      8.42 o 
   3   2   9     2766.73     2680.99     38.44 o 
   4   2   9      233.59      242.53      9.84 o 
   5   2   9       57.05       69.47      8.14 o 
   6   2   9      102.49      105.36      8.02 o 
   7   2   9        6.04       11.76      7.18 o 
   8   2   9       10.60       13.41      7.83 o 
   9   2   9      129.70      136.06     11.03 o 
  10   2   9       60.76       69.37     10.90 o 
  11   2   9      465.31      488.59     20.60 o 
  12   2   9       84.58       93.80     13.51 o 
  13   2   9       62.36       65.24     13.67 o 
  14   2   9       24.84       23.29     13.90 o 
  15   2   9       37.47       44.02     16.06 o 
  16   2   9       28.38       38.35     17.73 o 
  17   2   9        0.14       47.43     19.30 o 
   1   3   9     1355.54     1313.88     20.43 o 
   2   3   9      677.58      667.03     13.40 o 
   3   3   9      829.04      853.41     16.36 o 
   4   3   9       72.90       94.44      8.14 o 
   5   3   9        7.27       20.44      6.74 o 
   6   3   9       68.51       63.00      7.59 o 
   7   3   9        0.74        2.83      6.84 o 
   8   3   9       35.14       34.82      8.58 o 
   9   3   9     1941.01     1783.56     35.92 o 
  10   3   9      723.00      683.72     21.68 o 
  11   3   9      295.72      315.21     20.45 o 
  12   3   9      126.18      126.45     13.85 o 
  13   3   9        0.27        7.79     12.16 o 
  14   3   9       47.04       68.34     15.71 o 
  15   3   9        0.14        9.07     15.07 o 
  16   3   9       27.58       -7.48     15.67 o 
   0   4   9     1079.36     1028.66     23.96 o 
   1   4   9        0.36       -6.43      6.03 o 
   2   4   9      118.52      124.37      8.17 o 
   3   4   9       39.59       53.47      7.07 o 
   4   4   9      461.39      475.28     12.97 o 
   5   4   9      980.28      948.70     20.12 o 
   6   4   9       35.41       45.15      8.14 o 
   7   4   9       69.50       86.63      9.09 o 
   8   4   9      245.65      236.28     12.85 o 
   9   4   9       49.56       46.12     10.19 o 
  10   4   9        0.26       -9.23      9.21 o 
  11   4   9      589.59      542.44     19.87 o 
  12   4   9        2.75        2.23     10.47 o 
  13   4   9       20.97       30.21     12.42 o 
  14   4   9      114.97      116.68     16.42 o 
  15   4   9        0.99       24.08     16.06 o 
  16   4   9        7.70        7.81     17.25 o 
   1   5   9      372.97      404.39     11.95 o 
   2   5   9        9.70       14.28      7.11 o 
   3   5   9      102.91      135.50     10.03 o 
   4   5   9     1437.40     1371.17     23.46 o 
   5   5   9       44.25       71.35      9.79 o 
   6   5   9      545.24      563.23     16.79 o 
   7   5   9       55.11       72.09      8.99 o 
   8   5   9      168.91      203.16     15.78 o 
   9   5   9      187.47      181.13     13.50 o 
  10   5   9      325.46      311.76     16.35 o 
  11   5   9       97.79       93.53     12.72 o 
  12   5   9        2.21       -7.63     10.61 o 
  13   5   9        3.09       -2.78     12.26 o 
  14   5   9       48.09       88.54     16.31 o 
  15   5   9      117.89      155.13     18.85 o 
  16   5   9       15.31       19.51     17.56 o 
   0   6   9        1.56       19.99     12.90 o 
   1   6   9      212.16      234.95     12.77 o 
   2   6   9      439.25      450.64     14.88 o 
   3   6   9        9.01       -1.90      8.80 o 
   4   6   9     1031.11      948.59     21.17 o 
   5   6   9       38.28       58.46      8.46 o 
   6   6   9     1391.94     1315.61     25.70 o 
   7   6   9       25.06       52.78     10.34 o 
   8   6   9       89.94       91.35     11.96 o 
   9   6   9      147.11      139.76     13.80 o 
  10   6   9       41.61       36.56     11.26 o 
  11   6   9        0.03        4.82     11.28 o 
  12   6   9       26.02       31.46     13.30 o 
  13   6   9       72.70       69.79     19.34 o 
  14   6   9        7.35        9.77     17.39 o 
  15   6   9        2.33       -8.90     19.78 o 
   1   7   9       52.82       69.89     10.69 o 
   2   7   9        0.25       -4.30      9.74 o 
   3   7   9      526.84      515.07     17.27 o 
   4   7   9     1258.54     1132.64     24.39 o 
   5   7   9       94.51       98.72     11.23 o 
   6   7   9      186.49      196.98     13.53 o 
   7   7   9       29.58       28.93     10.16 o 
   8   7   9       90.86       85.69     12.36 o 
   9   7   9       59.29       65.60     12.26 o 
  10   7   9       27.58       24.79     13.98 o 
  11   7   9       41.17       71.62     14.04 o 
  12   7   9       12.09       43.45     15.51 o 
  13   7   9       13.94        6.99     16.94 o 
  14   7   9        0.19       13.01     17.69 o 
   0   8   9      147.09      157.06     17.09 o 
   1   8   9      463.12      475.28     17.59 o 
   2   8   9       23.57       16.29     11.39 o 
   3   8   9      119.93      160.69     14.29 o 
   4   8   9        1.75        5.64     11.67 o 
   5   8   9       50.60       90.25     13.65 o 
   6   8   9      199.81      195.15     15.15 o 
   7   8   9      133.80      124.57     13.99 o 
   8   8   9       78.76       55.94     13.70 o 
   9   8   9       51.24       97.77     14.86 o 
  10   8   9       15.03       13.54     14.53 o 
  11   8   9        0.03        6.17     14.92 o 
  12   8   9        0.41      -11.95     16.64 o 
  13   8   9       28.51       11.36     19.77 o 
   1   9   9      168.27      172.61     14.80 o 
   2   9   9        0.02       -2.42     11.27 o 
   3   9   9      316.11      303.61     19.59 o 
   4   9   9        9.26       -0.57     12.35 o 
   5   9   9       39.27       12.50     13.66 o 
   6   9   9      214.25      190.90     17.46 o 
   7   9   9        0.00       20.96     13.75 o 
   8   9   9        0.13        8.20     13.62 o 
   9   9   9       23.69       21.32     14.84 o 
  10   9   9       38.57       21.57     17.61 o 
  11   9   9        0.01       24.87     24.29 o 
  12   9   9       18.46        2.67     19.64 o 
   0  10   9      214.12      205.94     26.13 o 
   1  10   9       54.94       55.06     13.88 o 
   2  10   9        8.72       26.21     12.50 o 
   3  10   9       39.76       43.31     14.48 o 
   4  10   9       97.16       75.71     15.91 o 
   5  10   9        0.93       12.36     15.33 o 
   6  10   9      193.96      187.68     19.85 o 
   7  10   9      179.31      159.30     21.59 o 
   8  10   9       71.82       78.42     17.60 o 
   9  10   9        0.04       36.72     16.87 o 
  10  10   9        0.98       21.43     24.19 o 
  11  10   9        1.74       23.61     20.35 o 
   1  11   9       14.62        2.90     14.03 o 
   2  11   9        0.85       31.09     15.47 o 
   3  11   9       67.95       53.27     16.68 o 
   4  11   9       31.77       31.55     17.58 o 
   5  11   9      108.67       85.31     23.37 o 
   6  11   9        0.02      -21.31     18.82 o 
   7  11   9       23.88        7.88     19.21 o 
   8  11   9        0.00       29.05     18.09 o 
   9  11   9       29.39       30.36     19.60 o 
   0  12   9       37.04       71.88     26.95 o 
   1  12   9       37.00       40.00     15.39 o 
   2  12   9       20.43       18.44     17.26 o 
   3  12   9       18.63        1.20     17.24 o 
   4  12   9       19.00      -12.44     19.36 o 
   5  12   9       51.43       44.54     21.89 o 
   6  12   9        2.08       -4.85     22.47 o 
   7  12   9       35.88       22.99     23.29 o 
   1  13   9        0.24        2.37     21.72 o 
   2  13   9        7.17      -15.65     18.71 o 
   3  13   9        0.01       24.97     26.18 o 
   0   0  10      590.96      627.57     24.49 o 
   1   0  10     6511.49     6482.95    106.22 o 
   2   0  10     2259.78     2299.81     42.30 o 
   3   0  10     6905.19     6881.23    120.60 o 
   4   0  10       44.83       66.94     11.49 o 
   5   0  10      118.89       96.97     12.03 o 
   6   0  10      131.67      126.91     17.99 o 
   7   0  10      528.63      488.03     20.80 o 
   8   0  10        7.09       16.48     13.14 o 
   9   0  10      527.67      444.91     24.82 o 
  10   0  10      142.56      177.18     19.55 o 
  11   0  10       18.32       10.58     17.90 o 
  12   0  10      172.55      183.75     25.38 o 
  13   0  10        9.53       49.27     21.22 o 
  14   0  10      121.50      154.25     33.66 o 
  15   0  10        3.66        5.10     24.04 o 
  16   0  10       10.67       32.50     25.54 o 
  17   0  10       25.07      104.32     55.15 o 
   1   1  10       11.26        5.55      4.85 o 
   2   1  10      590.77      536.38     11.86 o 
   3   1  10       51.14       63.03      6.70 o 
   4   1  10     1299.59     1213.21     19.61 o 
   5   1  10        1.44       -9.32      6.21 o 
   6   1  10      541.34      516.69     22.37 o 
   7   1  10       44.43       61.04      8.69 o 
   8   1  10      110.67      133.62     10.34 o 
   9   1  10      589.07      542.79     18.56 o 
  10   1  10       93.29      132.89     14.03 o 
  11   1  10      257.88      228.38     17.64 o 
  12   1  10       11.29       -0.23     12.23 o 
  13   1  10       35.31       32.33     13.93 o 
  14   1  10        1.73        2.49     14.30 o 
  15   1  10      142.63       97.99     21.78 o 
  16   1  10        0.57      -13.73     16.83 o 
   0   2  10        7.63       16.46      9.90 o 
   1   2  10     1525.91     1545.18     22.02 o 
   2   2  10      124.13      160.65      8.75 o 
   3   2  10        6.25       20.22      7.00 o 
   4   2  10     1405.03     1393.40     23.01 o 
   5   2  10      238.82      273.91     11.16 o 
   6   2  10        4.01       13.13      6.96 o 
   7   2  10       12.30       24.11      7.42 o 
   8   2  10      152.19      173.06     11.46 o 
   9   2  10      327.56      347.53     14.69 o 
  10   2  10        2.03        9.02      9.78 o 
  11   2  10        8.39       19.33      9.92 o 
  12   2  10      111.93      125.83     14.44 o 
  13   2  10       29.07       43.93     12.85 o 
  14   2  10        8.51       17.21     14.58 o 
  15   2  10        4.01       -3.37     15.31 o 
  16   2  10        0.48       41.11     18.67 o 
   1   3  10       97.48       95.06      7.45 o 
   2   3  10       55.42       54.97      8.22 o 
   3   3  10     1322.40     1347.68     22.57 o 
   4   3  10      316.26      357.05     12.24 o 
   5   3  10      257.96      275.77     11.63 o 
   6   3  10       28.70       44.87      9.13 o 
   7   3  10       59.60       54.41      9.39 o 
   8   3  10       43.94       59.52     12.85 o 
   9   3  10       13.98       10.57      9.39 o 
  10   3  10      253.00      228.37     15.02 o 
  11   3  10      296.23      276.35     17.67 o 
  12   3  10      213.46      227.09     17.59 o 
  13   3  10       12.41       -9.32     11.91 o 
  14   3  10        2.91       20.73     14.27 o 
  15   3  10       25.52       37.02     16.42 o 
  16   3  10        0.28        9.85     17.69 o 
   0   4  10        2.95      -10.06      9.73 o 
   1   4  10      101.53      124.72      8.50 o 
   2   4  10        7.88       12.70      6.89 o 
   3   4  10       63.13       97.80      9.41 o 
   4   4  10      188.58      210.22     10.77 o 
   5   4  10       48.18       59.54      8.02 o 
   6   4  10       53.99       66.37      8.87 o 
   7   4  10      244.21      255.65     13.55 o 
   8   4  10        2.25        8.38      9.18 o 
   9   4  10       86.13       82.79     11.48 o 
  10   4  10       58.83       62.10     11.11 o 
  11   4  10      249.21      237.44     15.78 o 
  12   4  10       87.56       70.14     12.48 o 
  13   4  10       63.70       58.78     13.60 o 
  14   4  10      135.56      136.99     18.09 o 
  15   4  10       31.32       44.53     17.25 o 
  16   4  10       42.87       39.87     19.44 o 
   1   5  10      332.85      376.71     12.90 o 
   2   5  10      235.39      243.77     11.17 o 
   3   5  10      271.41      279.81     11.81 o 
   4   5  10       92.18      116.84     11.84 o 
   5   5  10      216.91      229.23     11.38 o 
   6   5  10       17.72       30.33      8.09 o 
   7   5  10       14.47       13.91      7.95 o 
   8   5  10      245.61      283.22     16.68 o 
   9   5  10      236.53      235.21     15.17 o 
  10   5  10        0.00       -0.46      9.87 o 
  11   5  10       22.96       44.21     11.41 o 
  12   5  10        5.57       18.28     12.49 o 
  13   5  10        3.38       11.06     13.63 o 
  14   5  10       28.52       44.15     15.72 o 
  15   5  10        1.51       23.04     16.10 o 
   0   6  10      354.64      329.04     25.67 o 
   1   6  10      263.00      315.34     19.71 o 
   2   6  10     1050.65      947.41     22.77 o 
   3   6  10      135.07      130.16     11.50 o 
   4   6  10        1.95       16.74      7.85 o 
   5   6  10      123.36      157.10     17.37 o 
   6   6  10      139.08      204.05     19.26 o 
   7   6  10      526.09      490.55     18.35 o 
   8   6  10      222.43      202.89     19.57 o 
   9   6  10        1.94       15.28     12.73 o 
  10   6  10        0.00        2.26     14.83 o 
  11   6  10        1.88       18.18     12.32 o 
  12   6  10        7.64       11.63     14.30 o 
  13   6  10       31.65       35.41     16.82 o 
  14   6  10       15.72       26.47     18.45 o 
  15   6  10       11.73       41.52     20.62 o 
   1   7  10        0.86       -4.77      9.67 o 
   2   7  10       59.09       58.53     10.84 o 
   3   7  10      109.26      105.76     11.84 o 
   4   7  10       80.85       96.88     11.96 o 
   5   7  10      114.31      131.53     12.05 o 
   6   7  10      414.15      391.77     17.77 o 
   7   7  10      211.70      203.72     16.16 o 
   8   7  10       72.46       63.52     12.92 o 
   9   7  10       39.92       56.64     20.22 o 
  10   7  10       24.12        0.72     14.42 o 
  11   7  10        5.82       18.56     13.34 o 
  12   7  10       11.79       19.10     15.72 o 
  13   7  10        4.34        9.68     16.11 o 
  14   7  10        3.85        3.73     18.46 o 
   0   8  10       80.52      136.63     17.12 o 
   1   8  10      111.91      133.42     15.98 o 
   2   8  10      515.72      536.62     22.69 o 
   3   8  10      135.52      162.53     12.94 o 
   4   8  10        6.33       -4.29     10.57 o 
   5   8  10        0.02       -3.56     10.78 o 
   6   8  10      114.51      110.70     13.24 o 
   7   8  10       25.64       17.52     11.70 o 
   8   8  10       23.68       48.79     13.65 o 
   9   8  10        2.35       13.23     13.92 o 
  10   8  10       13.02       24.68     15.04 o 
  11   8  10        0.00       22.83     15.99 o 
  12   8  10        6.94       33.03     18.63 o 
  13   8  10        0.34       -0.73     20.95 o 
   1   9  10      260.34      271.53     20.10 o 
   2   9  10        0.21      -11.04     11.71 o 
   3   9  10       54.59       41.54     13.71 o 
   4   9  10       35.34       28.87     13.49 o 
   5   9  10       43.06       49.72     14.79 o 
   6   9  10       39.61       48.36     14.92 o 
   7   9  10       42.36       33.18     16.94 o 
   8   9  10       39.61       50.65     15.45 o 
   9   9  10        0.31       20.02     16.41 o 
  10   9  10        7.29       10.94     18.13 o 
  11   9  10       47.11       44.00     19.33 o 
  12   9  10        6.67       16.47     21.23 o 
   0  10  10        8.66       -6.65     18.88 o 
   1  10  10        6.13       22.61     13.52 o 
   2  10  10       11.22       24.12     13.12 o 
   3  10  10       12.39       -9.87     13.40 o 
   4  10  10        1.88       12.87     14.60 o 
   5  10  10       69.18       47.59     16.70 o 
   6  10  10        6.34       -8.16     15.42 o 
   7  10  10       33.54       32.92     19.00 o 
   8  10  10      190.23      178.13     23.56 o 
   9  10  10        6.17       15.29     19.75 o 
  10  10  10       56.14       83.05     39.35 o 
   1  11  10        9.00       27.12     16.82 o 
   2  11  10       18.84        6.89     15.55 o 
   3  11  10       30.25       28.47     16.14 o 
   4  11  10       68.67       36.42     18.36 o 
   5  11  10       39.33       68.26     19.43 o 
   6  11  10        1.91      -14.93     19.44 o 
   7  11  10        3.45      -17.15     20.18 o 
   8  11  10        0.08        7.24     20.27 o 
   0  12  10       74.57       64.15     28.03 o 
   1  12  10        3.65       -4.05     19.45 o 
   2  12  10        4.87       -4.92     18.80 o 
   3  12  10        0.00      -17.06     17.94 o 
   4  12  10        0.03       -0.02     20.30 o 
   5  12  10       58.13       78.96     22.77 o 
   6  12  10       10.82        2.49     25.03 o 
   1   1  11      607.71      577.21     12.01 o 
   2   1  11      702.92      686.10     14.11 o 
   3   1  11       68.31       76.91      8.70 o 
   4   1  11       67.34       91.69      8.51 o 
   5   1  11      511.02      515.68     14.20 o 
   6   1  11      142.07      161.40     11.68 o 
   7   1  11       34.43       46.60     11.20 o 
   8   1  11        2.99        2.39      8.41 o 
   9   1  11        4.53        8.64      8.98 o 
  10   1  11       10.47       37.93     14.33 o 
  11   1  11        4.16        7.72     12.13 o 
  12   1  11       34.99       35.56     13.12 o 
  13   1  11       21.93       21.93     13.90 o 
  14   1  11        0.64        2.71     17.18 o 
  15   1  11        0.09        0.48     17.52 o 
  16   1  11        1.29      -10.46     19.55 o 
   0   2  11      204.22      231.33     14.46 o 
   1   2  11       79.64       87.61      7.97 o 
   2   2  11      561.17      576.67     16.75 o 
   3   2  11      716.25      717.89     15.69 o 
   4   2  11      223.76      225.17     11.40 o 
   5   2  11       68.40       87.15      9.08 o 
   6   2  11      114.80       93.16      9.07 o 
   7   2  11        5.98       10.20      7.87 o 
   8   2  11      274.70      309.29     22.34 o 
   9   2  11      155.24      169.18     12.62 o 
  10   2  11       19.17       44.03     14.03 o 
  11   2  11      114.94       86.21     12.49 o 
  12   2  11      120.07      143.27     16.06 o 
  13   2  11        7.81       15.84     12.72 o 
  14   2  11      169.38      139.74     18.64 o 
  15   2  11        0.13       -3.98     16.24 o 
  16   2  11        2.32        8.52     18.11 o 
   1   3  11       43.20       52.34      7.16 o 
   2   3  11       43.78       42.90      7.70 o 
   3   3  11       18.19       20.39      7.01 o 
   4   3  11        1.10       -4.61      7.52 o 
   5   3  11        0.74        5.68      7.19 o 
   6   3  11       23.00       36.67      8.70 o 
   7   3  11      203.92      179.38     11.72 o 
   8   3  11        0.09        3.92      8.91 o 
   9   3  11     1501.99     1391.59     27.53 o 
  10   3  11      198.55      193.04     14.53 o 
  11   3  11      423.65      412.79     20.32 o 
  12   3  11        1.61       10.53     11.89 o 
  13   3  11        2.98       -2.71     12.81 o 
  14   3  11       39.14       31.58     15.20 o 
  15   3  11        0.40        7.65     15.41 o 
  16   3  11       13.02        4.39     18.05 o 
   0   4  11       29.63       43.79     11.22 o 
   1   4  11        9.64       36.30      7.90 o 
   2   4  11       67.17       80.73      8.21 o 
   3   4  11      507.93      507.63     14.57 o 
   4   4  11       84.71       99.18      9.49 o 
   5   4  11     1289.17     1226.11     22.45 o 
   6   4  11       10.80       14.14      8.12 o 
   7   4  11      238.51      258.08     13.94 o 
   8   4  11      103.73      106.14     11.35 o 
   9   4  11     1008.23      934.70     25.19 o 
  10   4  11        2.00       11.75      9.85 o 
  11   4  11      362.84      351.20     18.38 o 
  12   4  11      128.11      126.11     14.62 o 
  13   4  11        9.26        7.79     13.65 o 
  14   4  11       88.12       78.33     16.95 o 
  15   4  11        3.77       10.66     17.07 o 
   1   5  11      152.51      157.85     11.29 o 
   2   5  11      102.41      122.14     10.75 o 
   3   5  11      553.29      521.00     14.82 o 
   4   5  11       45.95       40.87      8.27 o 
   5   5  11     2281.86     2144.55     35.85 o 
   6   5  11       45.87       50.57     10.61 o 
   7   5  11       36.82       19.89      8.77 o 
   8   5  11       62.09       85.43     11.02 o 
   9   5  11      459.13      458.27     18.91 o 
  10   5  11       18.58       24.01     10.79 o 
  11   5  11       12.07       22.74     14.49 o 
  12   5  11       10.16       20.20     11.91 o 
  13   5  11       23.43       37.02     15.40 o 
  14   5  11        0.81       -3.36     18.88 o 
  15   5  11        9.64       32.81     18.95 o 
   0   6  11     1105.20      939.62     30.47 o 
   1   6  11       67.47       61.73     11.03 o 
   2   6  11      374.16      375.60     16.25 o 
   3   6  11      723.09      682.34     19.21 o 
   4   6  11      188.16      237.70     21.42 o 
   5   6  11      279.25      291.31     15.32 o 
   6   6  11       81.16       84.57     13.86 o 
   7   6  11      336.97      286.75     16.72 o 
   8   6  11      111.58       94.24     12.46 o 
   9   6  11       15.10       -0.27     11.52 o 
  10   6  11       31.61       43.96     13.17 o 
  11   6  11        0.08        9.81     13.60 o 
  12   6  11        1.27       21.65     15.41 o 
  13   6  11       31.51       45.40     18.03 o 
  14   6  11        7.77       17.92     18.59 o 
   1   7  11      102.31       95.40     12.21 o 
   2   7  11      695.17      685.36     20.05 o 
   3   7  11       50.08       47.78     10.86 o 
   4   7  11      117.96      141.62     12.99 o 
   5   7  11      152.06      147.14     13.19 o 
   6   7  11        4.27        4.90     10.14 o 
   7   7  11      118.67      115.96     13.52 o 
   8   7  11        1.39       20.69     12.17 o 
   9   7  11        2.41       20.01     12.30 o 
  10   7  11       30.98       39.87     13.71 o 
  11   7  11        1.49       12.70     15.22 o 
  12   7  11       31.78       36.64     17.44 o 
  13   7  11       44.53       62.94     19.29 o 
   0   8  11     1762.78     1457.72     46.14 o 
   1   8  11      885.17      777.11     21.66 o 
   2   8  11       81.32       72.22     11.50 o 
   3   8  11      240.53      236.95     15.25 o 
   4   8  11       13.69       -2.31     11.20 o 
   5   8  11        4.72        2.19     11.34 o 
   6   8  11       82.22       88.71     13.73 o 
   7   8  11        0.00       -3.98     12.50 o 
   8   8  11        0.29       16.72     14.17 o 
   9   8  11       53.68       68.93     15.42 o 
  10   8  11        0.03       16.92     15.66 o 
  11   8  11       41.17       49.19     17.07 o 
  12   8  11        1.29       17.61     19.13 o 
   1   9  11        4.39        6.17     12.58 o 
   2   9  11       35.44       56.97     13.82 o 
   3   9  11        2.45        6.30     13.07 o 
   4   9  11        1.17        6.82     14.87 o 
   5   9  11        0.08       14.10     14.60 o 
   6   9  11       11.48       12.25     15.11 o 
   7   9  11        0.24       15.56     17.65 o 
   8   9  11        0.71      -14.36     17.81 o 
   9   9  11        2.24       23.01     20.22 o 
  10   9  11       24.99       32.04     19.86 o 
  11   9  11       14.13        5.02     19.44 o 
   0  10  11       48.15       43.08     19.55 o 
   1  10  11       70.32       61.95     15.79 o 
   2  10  11        0.59       22.41     13.35 o 
   3  10  11        0.35       14.06     15.12 o 
   4  10  11       43.90       66.83     16.36 o 
   5  10  11       20.38       28.07     16.74 o 
   6  10  11       11.18        3.17     16.18 o 
   7  10  11        0.00       -8.28     18.76 o 
   8  10  11        0.00        9.06     21.54 o 
   9  10  11        2.43       -7.17     22.90 o 
  10  10  11        1.15       34.17     29.13 o 
   1  11  11       36.66       43.47     16.81 o 
   2  11  11        4.62        3.94     17.44 o 
   3  11  11        0.26       27.09     16.10 o 
   4  11  11        0.84      -25.47     17.05 o 
   5  11  11       94.11      110.74     21.24 o 
   6  11  11        5.32        6.83     20.44 o 
   7  11  11        2.93       14.39     22.06 o 
   8  11  11        0.32       23.69     24.78 o 
   0  12  11        8.70        7.58     26.29 o 
   1  12  11       28.40       31.11     19.00 o 
   2  12  11        2.19       31.92     21.20 o 
   3  12  11        5.88       13.84     22.08 o 
   4  12  11        1.42       16.39     21.92 o 
   5  12  11       42.01       23.16     23.59 o 
   0   0  12      944.15     1006.08     33.64 o 
   1   0  12     1020.17     1021.17     26.29 o 
   2   0  12      908.62      926.96     25.46 o 
   3   0  12      919.36      895.08     25.52 o 
   4   0  12      388.05      385.37     19.63 o 
   5   0  12      543.92      514.16     21.99 o 
   6   0  12     1194.16     1097.92     31.80 o 
   7   0  12     1320.15     1209.56     34.71 o 
   8   0  12      463.43      464.64     22.29 o 
   9   0  12      842.24      774.36     30.85 o 
  10   0  12      274.09      275.42     22.22 o 
  11   0  12       62.87       84.20     21.90 o 
  12   0  12       57.83       82.78     23.52 o 
  13   0  12        2.59       29.54     20.88 o 
  14   0  12       99.26       58.30     36.62 o 
  15   0  12        2.23        1.24     24.54 o 
  16   0  12       51.29       36.13     34.56 o 
   1   1  12        6.91       12.17      8.26 o 
   2   1  12     1008.82     1018.30     20.15 o 
   3   1  12      167.56      207.25     11.27 o 
   4   1  12      290.71      317.10     16.49 o 
   5   1  12        1.65        7.14      7.98 o 
   6   1  12      181.61      202.18     12.12 o 
   7   1  12      902.56      805.82     19.45 o 
   8   1  12      582.89      582.75     21.75 o 
   9   1  12      112.76      126.82     12.34 o 
  10   1  12        0.11        8.16      9.60 o 
  11   1  12       87.61       92.51     15.03 o 
  12   1  12      188.98      186.72     18.52 o 
  13   1  12       12.60       -0.09     13.32 o 
  14   1  12        0.42        0.72     15.06 o 
  15   1  12       23.84       21.83     19.09 o 
  16   1  12       12.70       11.82     23.91 o 
   0   2  12      271.72      300.75     14.41 o 
   1   2  12       45.79       57.85     10.34 o 
   2   2  12       73.04       98.90      9.09 o 
   3   2  12      350.06      348.36     13.34 o 
   4   2  12      942.31      912.77     19.56 o 
   5   2  12      105.03      103.61      9.76 o 
   6   2  12      194.96      180.58     11.15 o 
   7   2  12       40.02       39.77      8.93 o 
   8   2  12        1.55        9.91      8.86 o 
   9   2  12      702.61      606.18     18.72 o 
  10   2  12       14.80        4.10     10.61 o 
  11   2  12        8.70       33.24     11.26 o 
  12   2  12      281.35      261.10     19.48 o 
  13   2  12        4.78       18.23     13.50 o 
  14   2  12       26.84       31.88     15.40 o 
  15   2  12       69.05       55.61     18.07 o 
   1   3  12      580.85      585.04     15.40 o 
   2   3  12       96.94      112.68      9.01 o 
   3   3  12       20.66       22.63      7.98 o 
   4   3  12       57.74       66.37      8.60 o 
   5   3  12      218.51      215.49     12.56 o 
   6   3  12       51.20       46.83      9.11 o 
   7   3  12       51.15       63.91      9.51 o 
   8   3  12      131.54      143.49     11.83 o 
   9   3  12        6.42        3.15      9.18 o 
  10   3  12       78.85       81.48     12.70 o 
  11   3  12        1.68        4.84     10.95 o 
  12   3  12        3.95       13.19     12.63 o 
  13   3  12       20.45       14.51     13.89 o 
  14   3  12        9.50       19.96     15.19 o 
  15   3  12       28.41       17.06     16.89 o 
   0   4  12       10.91       25.76     12.01 o 
   1   4  12       94.94      103.88     10.15 o 
   2   4  12        4.41       13.51      8.23 o 
   3   4  12      320.64      332.61     16.04 o 
   4   4  12        0.14       17.46      8.08 o 
   5   4  12      837.57      798.66     18.51 o 
   6   4  12      917.73      905.79     20.51 o 
   7   4  12      281.42      256.47     14.59 o 
   8   4  12       86.54       93.40     11.99 o 
   9   4  12       24.82       34.91     10.81 o 
  10   4  12        9.06       21.58     10.69 o 
  11   4  12       66.15       81.85     13.13 o 
  12   4  12        6.56      -10.77     12.09 o 
  13   4  12        0.84        7.00     13.27 o 
  14   4  12        0.31       -4.21     15.67 o 
  15   4  12        3.10       21.65     17.68 o 
   1   5  12        0.99       -3.17      8.92 o 
   2   5  12       30.32       39.64      9.37 o 
   3   5  12      229.86      233.57     12.92 o 
   4   5  12        4.45       23.36      8.73 o 
   5   5  12     1160.09     1129.52     30.09 o 
   6   5  12       12.89       24.98      8.45 o 
   7   5  12       36.71       26.55      9.84 o 
   8   5  12      139.60      167.51     13.03 o 
   9   5  12       25.92       37.21     11.19 o 
  10   5  12       13.17       21.18     10.46 o 
  11   5  12       51.11       46.81     12.08 o 
  12   5  12        0.01       23.54     12.75 o 
  13   5  12        1.04      -16.71     15.37 o 
  14   5  12        2.09       -9.34     17.54 o 
   0   6  12      458.47      455.97     27.69 o 
   1   6  12       34.15       49.65     11.90 o 
   2   6  12      429.90      429.15     17.92 o 
   3   6  12      699.57      704.51     20.10 o 
   4   6  12        0.00       -1.87      9.61 o 
   5   6  12       11.11       26.76     10.77 o 
   6   6  12       46.66       36.40     13.07 o 
   7   6  12       24.47       39.10     11.41 o 
   8   6  12      661.21      596.49     21.18 o 
   9   6  12        0.46        3.09     13.43 o 
  10   6  12       19.42       22.37     13.57 o 
  11   6  12        1.31       -8.29     15.08 o 
  12   6  12        0.18       -4.09     13.94 o 
  13   6  12       65.85       59.66     21.00 o 
  14   6  12        1.74       -4.52     19.50 o 
   1   7  12       88.43       91.78     13.14 o 
   2   7  12        7.23       22.21      9.79 o 
   3   7  12       70.03       64.89     12.19 o 
   4   7  12        0.03        9.46     10.33 o 
   5   7  12       92.05       49.57     11.51 o 
   6   7  12       95.84       87.33     13.48 o 
   7   7  12       20.70       11.26     12.16 o 
   8   7  12       15.00       21.88     13.34 o 
   9   7  12        2.19       12.45     13.41 o 
  10   7  12        1.39       -2.24     13.23 o 
  11   7  12        0.44        3.29     15.90 o 
  12   7  12        5.32       16.00     16.30 o 
  13   7  12        0.09      -17.83     18.25 o 
   0   8  12       32.87       61.60     18.54 o 
   1   8  12        4.51       18.43     12.09 o 
   2   8  12      198.07      207.38     15.92 o 
   3   8  12       42.93       30.57     11.42 o 
   4   8  12        8.01       -8.35     11.02 o 
   5   8  12       80.65       89.41     13.95 o 
   6   8  12        3.72       17.04     12.96 o 
   7   8  12       54.59       39.74     14.20 o 
   8   8  12        2.80        4.53     14.56 o 
   9   8  12        9.70       15.13     15.29 o 
  10   8  12        3.43       13.94     17.29 o 
  11   8  12        8.02       18.66     17.08 o 
  12   8  12       31.33       61.50     21.31 o 
   1   9  12      114.09       76.61     15.13 o 
   2   9  12       89.47       99.55     15.89 o 
   3   9  12       18.54       22.19     14.11 o 
   4   9  12       34.00       31.20     14.76 o 
   5   9  12       33.61       50.86     16.29 o 
   6   9  12       21.11       43.34     17.32 o 
   7   9  12       21.08        9.84     18.55 o 
   8   9  12        0.63        3.76     18.85 o 
   9   9  12        0.15       -5.51     20.68 o 
  10   9  12        1.55       21.74     23.07 o 
  11   9  12        0.60       25.97     25.21 o 
   0  10  12        2.32      -22.19     22.30 o 
   1  10  12       18.64       14.39     15.34 o 
   2  10  12        6.79       -4.95     14.69 o 
   3  10  12       30.79       36.86     17.65 o 
   4  10  12       30.57       47.90     17.70 o 
   5  10  12       64.41       35.10     18.31 o 
   6  10  12       94.23      115.36     19.56 o 
   7  10  12       20.00        9.04     21.51 o 
   8  10  12       27.28        5.53     22.08 o 
   9  10  12       15.81       12.93     23.27 o 
   1  11  12        0.03        3.29     18.48 o 
   2  11  12        3.10      -16.30     16.75 o 
   3  11  12        0.01      -12.71     17.55 o 
   4  11  12        8.06       -1.51     21.01 o 
   5  11  12        0.00       20.32     19.93 o 
   6  11  12       20.68       -5.62     20.54 o 
   7  11  12       15.41       45.90     26.28 o 
   0  12  12       63.49      103.77     30.85 o 
   1  12  12        6.68        2.04     17.82 o 
   2  12  12       14.67       15.47     21.35 o 
   3  12  12        0.33        3.64     22.10 o 
   1   1  13        3.41        3.01      7.40 o 
   2   1  13      239.18      267.14     12.02 o 
   3   1  13       38.99       29.95      9.04 o 
   4   1  13       40.89       43.42      9.29 o 
   5   1  13      702.12      707.79     18.33 o 
   6   1  13       16.68       10.45      8.69 o 
   7   1  13       18.58       24.69      9.72 o 
   8   1  13        4.80       13.89      9.39 o 
   9   1  13      132.40      144.75     13.77 o 
  10   1  13       37.09       39.65     11.08 o 
  11   1  13       45.27       62.46     12.71 o 
  12   1  13        0.24      -12.61     12.96 o 
  13   1  13        0.92        7.96     15.01 o 
  14   1  13       10.45       18.57     16.60 o 
  15   1  13        2.28       25.81     19.68 o 
   0   2  13      285.81      296.46     19.96 o 
   1   2  13      262.76      272.85     12.34 o 
   2   2  13       14.42        3.79      7.98 o 
   3   2  13      896.68      818.48     20.58 o 
   4   2  13      276.67      290.49     13.20 o 
   5   2  13       57.34       80.37      8.99 o 
   6   2  13      416.53      403.31     15.98 o 
   7   2  13      488.94      511.53     24.24 o 
   8   2  13        6.01        9.27      8.33 o 
   9   2  13      495.29      474.93     18.18 o 
  10   2  13       45.24       38.05     14.09 o 
  11   2  13        0.15       26.95     11.24 o 
  12   2  13       84.92       75.18     14.96 o 
  13   2  13        0.51       -4.86     12.76 o 
  14   2  13        3.18       16.72     15.62 o 
  15   2  13        1.06       -0.64     17.49 o 
   1   3  13      379.96      412.23     15.58 o 
   2   3  13       33.89       59.53      9.11 o 
   3   3  13      163.40      163.70     11.39 o 
   4   3  13      264.10      241.72     13.07 o 
   5   3  13       61.64       66.28      9.83 o 
   6   3  13       20.32       41.37      8.38 o 
   7   3  13        4.73        2.19      8.68 o 
   8   3  13      271.01      248.24     14.92 o 
   9   3  13      147.21      163.00     12.97 o 
  10   3  13        0.02       28.18     11.04 o 
  11   3  13       20.95       26.32     11.89 o 
  12   3  13       86.53      108.11     16.34 o 
  13   3  13        1.35       32.32     14.67 o 
  14   3  13        0.33        8.81     15.51 o 
  15   3  13        6.59       23.71     17.17 o 
   0   4  13       53.80       72.68     17.50 o 
   1   4  13       14.26       19.18      9.02 o 
   2   4  13       15.02       37.84      8.30 o 
   3   4  13      348.26      369.80     18.13 o 
   4   4  13      194.89      191.19     12.32 o 
   5   4  13        5.34       -5.43      9.90 o 
   6   4  13        3.26       -3.13      9.08 o 
   7   4  13       16.42       10.20     10.04 o 
   8   4  13      152.96      153.25     12.61 o 
   9   4  13       38.06       42.08     10.76 o 
  10   4  13       49.44       49.41     11.70 o 
  11   4  13       36.86       44.04     12.27 o 
  12   4  13       21.14       19.42     12.97 o 
  13   4  13       12.32       18.15     15.38 o 
  14   4  13        7.26        9.76     15.29 o 
   1   5  13       41.62       54.97     10.05 o 
   2   5  13        4.27       28.87     13.87 o 
   3   5  13        8.02        7.34      8.14 o 
   4   5  13      745.34      687.16     18.99 o 
   5   5  13      932.15      915.01     22.27 o 
   6   5  13       19.37       25.47      9.75 o 
   7   5  13       32.75       30.16     10.47 o 
   8   5  13        8.07       23.06     10.16 o 
   9   5  13       31.11       45.03     11.42 o 
  10   5  13      159.07      145.31     17.26 o 
  11   5  13       39.52       44.45     13.39 o 
  12   5  13       15.71       49.15     14.63 o 
  13   5  13       28.97       60.79     17.33 o 
  14   5  13        8.69        8.54     19.57 o 
   0   6  13      152.19      156.40     20.58 o 
   1   6  13       10.06       -8.85     10.87 o 
   2   6  13       11.51       15.91     11.34 o 
   3   6  13      345.37      352.77     16.25 o 
   4   6  13      322.67      309.45     17.09 o 
   5   6  13      115.85      106.78     12.61 o 
   6   6  13      176.18      182.11     15.60 o 
   7   6  13       59.79       60.50     13.07 o 
   8   6  13      176.89      149.52     15.02 o 
   9   6  13       24.44       31.19     13.08 o 
  10   6  13       21.81       17.23     13.89 o 
  11   6  13       13.79       15.64     13.80 o 
  12   6  13        3.68       34.44     16.32 o 
  13   6  13        0.11       -4.02     19.24 o 
   1   7  13        1.18       27.28     11.84 o 
   2   7  13      482.62      415.85     19.80 o 
   3   7  13       40.24       51.09     11.77 o 
   4   7  13        3.56        1.04     10.39 o 
   5   7  13        0.25        8.28     10.93 o 
   6   7  13      226.87      199.36     16.51 o 
   7   7  13        5.34       21.86     12.63 o 
   8   7  13        0.07      -14.29     13.32 o 
   9   7  13        2.69      -19.42     14.75 o 
  10   7  13        0.92       -3.92     15.67 o 
  11   7  13        0.11       20.95     16.27 o 
  12   7  13        2.20      -11.06     17.17 o 
   0   8  13       16.20        9.60     17.17 o 
   1   8  13        0.17        5.54     12.06 o 
   2   8  13       30.14       37.48     12.79 o 
   3   8  13       49.67       58.24     16.41 o 
   4   8  13        0.40       13.28     11.57 o 
   5   8  13       25.09       37.33     13.86 o 
   6   8  13      141.15      136.44     16.28 o 
   7   8  13        2.13       15.72     15.27 o 
   8   8  13        9.65        6.42     15.54 o 
   9   8  13       47.23       22.38     16.96 o 
  10   8  13        0.08        6.76     19.60 o 
  11   8  13       20.66       24.28     24.30 o 
   1   9  13       22.98       24.60     14.14 o 
   2   9  13        0.73       10.56     14.50 o 
   3   9  13       28.76       26.52     15.60 o 
   4   9  13        0.02       11.79     16.20 o 
   5   9  13        0.00        4.41     18.60 o 
   6   9  13       12.41       16.19     17.50 o 
   7   9  13        1.11      -12.40     19.39 o 
   8   9  13       36.22       59.09     22.35 o 
   9   9  13       49.80       46.39     23.30 o 
  10   9  13        0.25       14.09     23.57 o 
   0  10  13       49.75       33.16     23.10 o 
   1  10  13       10.59       31.49     16.27 o 
   2  10  13       79.05       51.12     16.61 o 
   3  10  13        2.88       11.99     17.20 o 
   4  10  13       26.01       25.93     20.36 o 
   5  10  13       23.51       10.28     19.06 o 
   6  10  13        0.03       13.83     19.72 o 
   7  10  13        9.13       21.17     22.65 o 
   8  10  13        5.75       -9.26     22.49 o 
   1  11  13        3.65       18.20     18.30 o 
   2  11  13        2.75       20.71     19.53 o 
   3  11  13        0.13        8.51     18.95 o 
   4  11  13       15.88       19.00     23.49 o 
   5  11  13       67.42       72.83     25.59 o 
   6  11  13       10.03      -19.99     28.14 o 
   0   0  14       43.08       16.78     26.79 o 
   1   0  14       63.76       74.88     15.69 o 
   2   0  14        7.43       24.36     12.96 o 
   3   0  14      405.92      397.57     21.71 o 
   4   0  14       86.54       72.23     14.68 o 
   5   0  14      328.09      321.95     20.31 o 
   6   0  14      122.69      147.92     17.72 o 
   7   0  14      236.03      250.77     20.64 o 
   8   0  14      923.79      881.53     31.54 o 
   9   0  14      262.69      217.54     21.42 o 
  10   0  14       58.26       90.11     17.68 o 
  11   0  14        3.00       21.77     26.41 o 
  12   0  14       84.15       75.66     26.76 o 
  13   0  14       34.10       38.21     29.67 o 
  14   0  14       34.78       98.70     29.34 o 
  15   0  14        0.06      -44.39     29.59 o 
   1   1  14       57.74       59.76     12.18 o 
   2   1  14       70.29       70.43      9.55 o 
   3   1  14      488.54      494.83     19.88 o 
   4   1  14       89.12       89.56     11.36 o 
   5   1  14       17.72       41.07     10.68 o 
   6   1  14     1585.44     1504.40     30.88 o 
   7   1  14      701.00      648.25     19.12 o 
   8   1  14        1.30       -0.74      9.31 o 
   9   1  14      210.81      216.59     14.91 o 
  10   1  14       58.32       48.87     11.97 o 
  11   1  14       16.26        7.84     12.35 o 
  12   1  14       23.77       38.85     15.31 o 
  13   1  14       15.92       47.17     16.58 o 
  14   1  14        8.83      -22.49     16.44 o 
  15   1  14        0.76       11.89     19.66 o 
   0   2  14       77.71       80.99     15.47 o 
   1   2  14      152.93      166.08     13.17 o 
   2   2  14        7.14       17.79      9.43 o 
   3   2  14      149.90      178.50     11.29 o 
   4   2  14        5.53       11.87      8.21 o 
   5   2  14       64.35       88.01     10.57 o 
   6   2  14        1.73       -2.91      8.78 o 
   7   2  14      190.83      207.26     13.31 o 
   8   2  14       14.50        8.04      9.68 o 
   9   2  14      116.65       77.65     11.84 o 
  10   2  14      134.92      145.11     15.40 o 
  11   2  14        1.31        4.18     13.19 o 
  12   2  14       33.29       49.75     17.36 o 
  13   2  14       74.79       96.06     23.56 o 
  14   2  14        0.01      -14.21     15.95 o 
   1   3  14      360.85      356.59     16.62 o 
   2   3  14      122.16      154.71     12.91 o 
   3   3  14        8.79        0.95      9.58 o 
   4   3  14      276.61      280.68     13.75 o 
   5   3  14      320.29      347.85     15.01 o 
   6   3  14      444.65      419.22     16.70 o 
   7   3  14       88.13      100.16     11.80 o 
   8   3  14      187.41      178.02     13.73 o 
   9   3  14       39.45       62.90     11.15 o 
  10   3  14      107.43       93.57     13.11 o 
  11   3  14        0.28       12.35     12.21 o 
  12   3  14       62.64       50.76     14.61 o 
  13   3  14        3.07       17.93     15.21 o 
  14   3  14       22.54       26.97     16.33 o 
   0   4  14      384.10      401.49     22.49 o 
   1   4  14      197.52      240.95     17.21 o 
   2   4  14      591.06      584.28     20.98 o 
   3   4  14      845.06      759.51     21.88 o 
   4   4  14      630.14      604.60     19.90 o 
   5   4  14      111.05      120.52     11.97 o 
   6   4  14      343.91      354.49     19.07 o 
   7   4  14      133.39      146.62     13.27 o 
   8   4  14      114.84      140.53     13.14 o 
   9   4  14        0.81       -8.21     10.08 o 
  10   4  14       16.20       27.02     12.46 o 
  11   4  14       20.91       18.82     11.92 o 
  12   4  14        0.38       10.18     13.51 o 
  13   4  14        1.35        5.15     15.49 o 
  14   4  14        0.00        9.30     18.53 o 
   1   5  14      331.88      362.68     16.01 o 
   2   5  14      294.32      278.18     16.18 o 
   3   5  14      287.39      326.08     16.97 o 
   4   5  14        5.31        7.01      9.60 o 
   5   5  14      397.89      356.60     16.59 o 
   6   5  14       21.44        9.26     10.37 o 
   7   5  14      178.31      198.36     14.73 o 
   8   5  14       76.00       89.56     12.18 o 
   9   5  14        5.76        3.52     11.23 o 
  10   5  14        6.26       18.59     13.41 o 
  11   5  14        2.78       41.12     17.40 o 
  12   5  14        0.49       25.29     13.98 o 
  13   5  14       12.76       39.99     17.62 o 
   0   6  14       56.04       56.38     18.09 o 
   1   6  14        0.39       -5.95     11.11 o 
   2   6  14      106.64      101.23     13.91 o 
   3   6  14       45.49       55.66     13.68 o 
   4   6  14        9.54        9.68     15.55 o 
   5   6  14      290.84      238.48     16.23 o 
   6   6  14        9.86       11.77     12.24 o 
   7   6  14      164.24      192.06     17.49 o 
   8   6  14      135.27      154.63     16.06 o 
   9   6  14       28.15       29.22     14.07 o 
  10   6  14        4.58        4.16     14.78 o 
  11   6  14        0.51       -4.13     16.52 o 
  12   6  14        0.23       43.99     16.37 o 
   1   7  14       41.45       23.58     14.50 o 
   2   7  14        8.27        0.67     11.64 o 
   3   7  14       16.85       12.65     13.25 o 
   4   7  14       29.96       41.69     13.81 o 
   5   7  14      251.67      216.66     16.62 o 
   6   7  14        5.49       11.65     12.15 o 
   7   7  14       43.69       68.20     14.43 o 
   8   7  14        5.58       32.58     15.36 o 
   9   7  14       29.91       35.96     15.84 o 
  10   7  14        5.50       -0.20     17.50 o 
  11   7  14       25.90       37.89     20.09 o 
   0   8  14       15.36      174.14    104.01 o 
   1   8  14       13.60       34.92     12.88 o 
   2   8  14        2.43        2.97     12.79 o 
   3   8  14       95.81       94.58     14.57 o 
   4   8  14        0.11        9.05     14.18 o 
   5   8  14       42.04       47.22     14.41 o 
   6   8  14        4.44       17.97     14.82 o 
   7   8  14       72.29       61.74     15.61 o 
   8   8  14       25.36       32.34     17.19 o 
   9   8  14      111.82      117.71     26.26 o 
  10   8  14        0.00        1.50     19.19 o 
   1   9  14       53.69       49.44     16.07 o 
   2   9  14       11.49       -6.92     14.84 o 
   3   9  14        2.19      -18.03     15.76 o 
   4   9  14       20.87        8.68     17.33 o 
   5   9  14        4.42       -3.46     18.45 o 
   6   9  14        6.67       12.88     17.24 o 
   7   9  14       21.57       48.10     21.60 o 
   8   9  14       11.45       27.79     28.04 o 
   9   9  14        0.47       10.69     23.13 o 
   0  10  14       11.30       19.70     23.42 o 
   1  10  14       19.92        7.33     16.53 o 
   2  10  14      101.10       81.77     18.46 o 
   3  10  14       15.38       17.05     18.61 o 
   4  10  14       82.66      100.32     24.61 o 
   5  10  14        0.90      -23.06     22.88 o 
   6  10  14        8.72       39.93     23.02 o 
   7  10  14        0.07       38.83     25.69 o 
   1  11  14        0.39        4.79     18.24 o 
   2  11  14        5.57       -2.28     18.98 o 
   3  11  14       10.64       50.51     23.41 o 
   4  11  14        5.76      -18.76     26.15 o 
   1   1  15      136.28      155.27     16.79 o 
   2   1  15       41.50       45.73     11.81 o 
   3   1  15      198.35      223.32     13.08 o 
   4   1  15        0.48       15.72      9.68 o 
   5   1  15       41.51       66.51     10.81 o 
   6   1  15       88.42       70.41     11.70 o 
   7   1  15      214.91      199.37     14.16 o 
   8   1  15        0.22        5.93     10.73 o 
   9   1  15        0.01       12.08     11.24 o 
  10   1  15       44.34       22.31     12.04 o 
  11   1  15        2.00       20.03     13.14 o 
  12   1  15       12.23       18.76     15.35 o 
  13   1  15       72.05       67.02     18.14 o 
  14   1  15        6.92        0.09     18.39 o 
   0   2  15      647.23      647.89     31.33 o 
   1   2  15       33.98       47.18     10.35 o 
   2   2  15      275.94      306.91     15.51 o 
   3   2  15       42.56       26.26      8.91 o 
   4   2  15      240.96      279.31     22.60 o 
   5   2  15      116.26      137.24     12.11 o 
   6   2  15      144.79      137.31     12.21 o 
   7   2  15        2.78        8.80      9.61 o 
   8   2  15      241.05      219.93     17.49 o 
   9   2  15       19.92       40.79     11.43 o 
  10   2  15        2.07        3.61     11.24 o 
  11   2  15       34.53       56.39     13.85 o 
  12   2  15       62.64       67.90     16.46 o 
  13   2  15        8.13       17.80     16.17 o 
  14   2  15       52.81       52.07     17.91 o 
   1   3  15     1816.85     1733.62     36.01 o 
   2   3  15        8.73       27.56     14.18 o 
   3   3  15       12.42       10.67     10.42 o 
   4   3  15      280.34      300.14     16.87 o 
   5   3  15        0.08       19.36      9.92 o 
   6   3  15        0.17       -8.24      9.01 o 
   7   3  15      180.86      177.61     14.06 o 
   8   3  15       55.93       54.33     10.97 o 
   9   3  15       56.20       81.91     12.25 o 
  10   3  15       13.90       28.01     13.35 o 
  11   3  15       70.81       65.74     14.82 o 
  12   3  15        0.00       16.29     14.12 o 
  13   3  15        0.19       23.29     16.12 o 
   0   4  15       50.03       57.21     18.74 o 
   1   4  15       48.98       40.88     11.93 o 
   2   4  15      140.54      149.65     13.86 o 
   3   4  15        3.60       -6.62     10.98 o 
   4   4  15        2.25       18.07     15.09 o 
   5   4  15      184.68      189.65     13.55 o 
   6   4  15        0.41        6.00     10.02 o 
   7   4  15       28.95       53.62     11.76 o 
   8   4  15       29.38       32.71     14.96 o 
   9   4  15       17.34       22.71     11.59 o 
  10   4  15       52.69       39.53     16.04 o 
  11   4  15       34.33       32.37     14.40 o 
  12   4  15        2.66       13.64     15.42 o 
  13   4  15        0.89        9.77     16.16 o 
   1   5  15        1.54       -1.06     11.29 o 
   2   5  15       13.63       14.34     13.05 o 
   3   5  15      181.70      197.61     16.44 o 
   4   5  15       62.90       80.82     12.65 o 
   5   5  15       53.76       53.70     11.24 o 
   6   5  15       37.19       41.78     11.93 o 
   7   5  15       22.31       20.43     10.90 o 
   8   5  15       55.35       67.96     12.95 o 
   9   5  15       12.41       18.67     13.15 o 
  10   5  15        3.90      -15.69     13.89 o 
  11   5  15        3.12       48.32     17.42 o 
  12   5  15        0.30        6.47     15.26 o 
   0   6  15        6.01        7.68     22.65 o 
   1   6  15        8.88       11.55     12.06 o 
   2   6  15        0.08       -1.66     12.15 o 
   3   6  15        1.48       10.85     12.69 o 
   4   6  15        7.47       29.92     14.14 o 
   5   6  15       21.82       14.87     12.64 o 
   6   6  15      114.18      127.16     15.07 o 
   7   6  15      513.30      469.20     30.83 o 
   8   6  15       52.48       63.06     14.31 o 
   9   6  15        0.06       19.57     13.27 o 
  10   6  15        9.10        5.98     17.88 o 
  11   6  15        1.20       -6.37     17.85 o 
  12   6  15        7.56       -2.43     18.36 o 
   1   7  15        1.79       27.73     12.54 o 
   2   7  15       13.34       17.39     13.36 o 
   3   7  15       40.05       27.82     13.46 o 
   4   7  15       17.77       24.46     14.18 o 
   5   7  15       21.71       13.81     14.48 o 
   6   7  15        4.04       11.18     13.24 o 
   7   7  15       30.70       60.75     15.13 o 
   8   7  15       30.81       45.35     17.02 o 
   9   7  15        0.03        4.25     16.16 o 
  10   7  15        2.79      -10.36     17.39 o 
  11   7  15        0.19       24.74     21.16 o 
   0   8  15        9.70       17.17     17.96 o 
   1   8  15        2.04        3.10     12.88 o 
   2   8  15       16.80       15.19     14.26 o 
   3   8  15       19.39       17.32     14.24 o 
   4   8  15        7.37       23.58     15.05 o 
   5   8  15       28.93       53.51     16.43 o 
   6   8  15        0.01      -22.33     15.19 o 
   7   8  15       27.29       26.31     15.58 o 
   8   8  15        0.02       -4.58     16.74 o 
   9   8  15        6.94       18.90     17.89 o 
   1   9  15       31.41       37.05     16.47 o 
   2   9  15        0.01      -24.40     16.26 o 
   3   9  15        1.96      -14.76     17.00 o 
   4   9  15        0.69       24.70     25.37 o 
   5   9  15        3.30      -22.39     20.23 o 
   6   9  15        5.19       -1.51     20.09 o 
   7   9  15        2.81      -28.86     25.18 o 
   8   9  15        1.00       29.89     23.59 o 
   0  10  15       60.13       52.99     26.46 o 
   1  10  15        3.28       18.01     17.80 o 
   2  10  15        0.49       -6.58     17.15 o 
   3  10  15        6.69       26.94     21.22 o 
   4  10  15        4.34        9.13     23.21 o 
   5  10  15       63.89       66.76     26.07 o 
   6  10  15       22.28        6.04     32.52 o 
   0   0  16      326.64      408.11     64.83 o 
   1   0  16       50.43       85.68     24.27 o 
   2   0  16      168.34      179.08     21.55 o 
   3   0  16      499.54      478.35     29.10 o 
   4   0  16       13.84       25.01     13.32 o 
   5   0  16      135.33      156.21     18.87 o 
   6   0  16      731.00      665.27     29.50 o 
   7   0  16      319.81      281.41     25.44 o 
   8   0  16     1117.93     1141.87     41.35 o 
   9   0  16      147.17      156.06     22.64 o 
  10   0  16      135.52      119.69     22.11 o 
  11   0  16      135.35      119.45     28.06 o 
  12   0  16        7.20       16.79     22.29 o 
  13   0  16        0.72      -21.73     24.43 o 
   1   1  16        1.63      -15.94     12.24 o 
   2   1  16      167.00      156.29     15.38 o 
   3   1  16       63.24       67.12     10.67 o 
   4   1  16       37.16       33.36      9.85 o 
   5   1  16       13.06       20.66     10.51 o 
   6   1  16     1015.29      998.23     25.25 o 
   7   1  16       24.11       23.93     10.65 o 
   8   1  16        1.29       13.70     11.71 o 
   9   1  16      439.53      450.79     22.16 o 
  10   1  16       41.12       37.55     13.59 o 
  11   1  16       10.52        4.11     14.36 o 
  12   1  16        1.59       14.72     15.77 o 
  13   1  16        6.17       28.07     18.71 o 
   0   2  16     1090.19     1081.34     39.32 o 
   1   2  16        2.14        0.78     11.57 o 
   2   2  16        4.02       24.06     12.61 o 
   3   2  16      432.23      432.58     18.66 o 
   4   2  16      128.92      142.21     14.11 o 
   5   2  16       37.09       27.07     11.55 o 
   6   2  16        5.29       -0.08      9.66 o 
   7   2  16       87.80       90.53     11.89 o 
   8   2  16       71.97       80.23     13.53 o 
   9   2  16        0.52       -1.73     11.46 o 
  10   2  16       13.87        7.63     12.41 o 
  11   2  16      117.40      123.85     16.60 o 
  12   2  16       39.29       52.13     17.80 o 
  13   2  16       19.31       44.96     19.93 o 
   1   3  16       30.14       61.08     12.64 o 
   2   3  16       76.52       66.92     12.30 o 
   3   3  16      246.29      240.77     16.07 o 
   4   3  16      182.22      176.30     14.92 o 
   5   3  16        0.95        4.08     10.43 o 
   6   3  16       68.30       61.48     11.61 o 
   7   3  16       23.92       18.18     11.60 o 
   8   3  16        0.38       23.81     10.77 o 
   9   3  16        0.03       33.22     12.79 o 
  10   3  16       11.57       30.56     13.60 o 
  11   3  16       28.62       26.19     14.86 o 
  12   3  16        3.32      -13.40     15.53 o 
  13   3  16        9.19       31.24     17.68 o 
   0   4  16      260.78      262.66     25.07 o 
   1   4  16      322.47      307.02     18.63 o 
   2   4  16        5.70        1.35     11.72 o 
   3   4  16      115.43      128.29     13.92 o 
   4   4  16      586.06      578.65     20.88 o 
   5   4  16       71.30       64.24     12.95 o 
   6   4  16       35.57       44.74     12.00 o 
   7   4  16        7.06       30.09     11.57 o 
   8   4  16       23.65       37.80     12.09 o 
   9   4  16       33.61       25.34     12.82 o 
  10   4  16       60.07       89.79     16.10 o 
  11   4  16       36.63       62.73     16.35 o 
  12   4  16       47.39       84.95     17.95 o 
   1   5  16        1.10        5.84     11.65 o 
   2   5  16      161.59      178.35     15.30 o 
   3   5  16        8.70        1.46     11.56 o 
   4   5  16      303.96      275.66     16.75 o 
   5   5  16       69.71       95.14     13.69 o 
   6   5  16       21.70       29.60     12.30 o 
   7   5  16       28.95       39.52     15.61 o 
   8   5  16        0.11        4.43     12.14 o 
   9   5  16        5.81       17.90     14.51 o 
  10   5  16        0.02        6.33     15.21 o 
  11   5  16        7.94       24.73     18.27 o 
  12   5  16       17.42       55.00     18.34 o 
   0   6  16        0.00      -15.34     18.40 o 
   1   6  16       59.15       61.07     14.57 o 
   2   6  16       81.29       69.28     14.72 o 
   3   6  16        0.01        3.86     12.91 o 
   4   6  16        9.84        8.58     12.82 o 
   5   6  16       27.84       25.91     13.70 o 
   6   6  16       30.87       46.51     15.36 o 
   7   6  16       78.46      107.32     16.01 o 
   8   6  16       82.61       96.60     17.02 o 
   9   6  16       57.73       76.05     22.19 o 
  10   6  16        3.60      -16.20     17.95 o 
  11   6  16        2.53      -10.70     18.94 o 
   1   7  16       27.51       39.98     13.82 o 
   2   7  16        9.55       33.21     14.32 o 
   3   7  16       11.85       17.78     13.61 o 
   4   7  16       38.03       67.49     15.70 o 
   5   7  16       35.61       42.87     17.00 o 
   6   7  16       34.03       28.67     16.15 o 
   7   7  16        2.95       14.15     16.48 o 
   8   7  16        5.47       -7.55     16.03 o 
   9   7  16        3.51       11.67     17.91 o 
  10   7  16        1.77       11.08     20.13 o 
   0   8  16        8.45       31.53     19.61 o 
   1   8  16        0.81      -10.74     14.94 o 
   2   8  16       24.42       28.68     15.68 o 
   3   8  16       10.40       14.27     17.36 o 
   4   8  16       28.62       37.34     16.22 o 
   5   8  16       27.02       22.05     17.28 o 
   6   8  16       20.45        5.31     17.20 o 
   7   8  16       21.86       -3.94     17.47 o 
   8   8  16        2.42        2.32     19.51 o 
   1   9  16        0.54       22.82     17.92 o 
   2   9  16       18.55       15.69     17.69 o 
   3   9  16        2.16      -27.73     18.48 o 
   4   9  16        2.33      -20.88     21.22 o 
   5   9  16        0.80        5.00     22.87 o 
   6   9  16        0.18       -3.16     21.42 o 
   7   9  16        5.82      -51.22     34.14 o 
   0  10  16       14.68       57.34     29.61 o 
   1  10  16       22.11       24.46     20.74 o 
   2  10  16        4.51       20.74     19.83 o 
   3  10  16       41.43       24.85     22.24 o 
   4  10  16       13.31      -19.21     41.50 o 
   1   1  17       10.11       13.25     15.60 o 
   2   1  17        0.46        7.36     12.13 o 
   3   1  17       37.29       39.85     12.90 o 
   4   1  17       50.25       58.19     17.97 o 
   5   1  17        0.00        2.26     11.84 o 
   6   1  17        1.24        1.72     10.64 o 
   7   1  17      113.30       94.91     12.83 o 
   8   1  17       11.48       13.97     12.54 o 
   9   1  17        1.10        6.36     15.96 o 
  10   1  17        2.54       24.72     14.28 o 
  11   1  17       38.10       14.74     15.91 o 
  12   1  17        2.00      -23.32     18.60 o 
   0   2  17        9.20       -5.86     22.75 o 
   1   2  17        2.54       20.69     16.96 o 
   2   2  17      328.07      334.06     20.68 o 
   3   2  17        1.32        8.24     13.15 o 
   4   2  17        0.01        4.80     11.83 o 
   5   2  17       13.49       15.96     11.15 o 
   6   2  17      206.74      256.24     16.08 o 
   7   2  17        0.09       23.79     12.22 o 
   8   2  17        4.86       -1.23     11.75 o 
   9   2  17        5.36       25.67     13.45 o 
  10   2  17       28.05       28.51     13.76 o 
  11   2  17        5.67       25.38     15.65 o 
  12   2  17        2.87       27.63     17.27 o 
   1   3  17      291.19      296.09     18.13 o 
   2   3  17      293.43      312.88     19.96 o 
   3   3  17       57.47       46.17     12.49 o 
   4   3  17       97.46      105.44     13.80 o 
   5   3  17        0.13      -15.72     10.48 o 
   6   3  17        8.21       35.29     14.69 o 
   7   3  17       98.94      102.86     13.73 o 
   8   3  17        3.32       32.38     13.43 o 
   9   3  17        7.60       30.42     13.90 o 
  10   3  17       41.82       43.12     15.37 o 
  11   3  17        0.00       17.45     15.79 o 
  12   3  17       87.70       79.79     19.36 o 
   0   4  17      323.11      346.94     28.26 o 
   1   4  17      129.06      110.94     14.95 o 
   2   4  17       14.97       22.08     12.87 o 
   3   4  17       44.54       24.15     13.21 o 
   4   4  17       67.01       81.23     14.48 o 
   5   4  17       19.02       17.21     11.56 o 
   6   4  17      110.90      129.81     15.01 o 
   7   4  17       31.54       51.51     12.57 o 
   8   4  17        4.88       29.12     12.64 o 
   9   4  17        0.15       -0.46     14.14 o 
  10   4  17        7.69       35.43     18.40 o 
  11   4  17       10.62       42.10     16.10 o 
   1   5  17        7.95        1.54     13.80 o 
   2   5  17       15.14       43.47     14.86 o 
   3   5  17       26.07       34.08     13.62 o 
   4   5  17        6.76       23.85     13.28 o 
   5   5  17       48.42       55.55     14.94 o 
   6   5  17      100.04      125.18     17.18 o 
   7   5  17        8.30       25.32     15.15 o 
   8   5  17        2.68       45.85     14.70 o 
   9   5  17       23.07        8.48     16.18 o 
  10   5  17       36.89       61.23     19.23 o 
  11   5  17        0.01       35.78     17.45 o 
   0   6  17       16.59        8.78     20.81 o 
   1   6  17       66.66       51.96     16.06 o 
   2   6  17        1.59       20.26     14.56 o 
   3   6  17       23.62       41.28     15.05 o 
   4   6  17       48.20       36.92     15.38 o 
   5   6  17        0.50       -5.32     13.58 o 
   6   6  17       15.75       12.89     16.32 o 
   7   6  17       70.97       85.56     19.25 o 
   8   6  17        2.20       26.42     17.13 o 
   9   6  17        2.26       22.13     15.80 o 
  10   6  17       18.08       32.90     24.69 o 
   1   7  17        0.84       -0.35     15.48 o 
   2   7  17        0.00      -14.46     14.55 o 
   3   7  17        2.45       -9.26     14.41 o 
   4   7  17       71.97      103.51     16.96 o 
   5   7  17       36.76       12.56     17.07 o 
   6   7  17        0.27       17.53     16.88 o 
   7   7  17        1.73      -23.51     17.09 o 
   8   7  17        0.60       30.21     21.38 o 
   9   7  17        0.88       35.35     24.45 o 
   0   8  17        9.23       -9.29     23.41 o 
   1   8  17        5.29        7.93     15.26 o 
   2   8  17        0.23        5.70     16.25 o 
   3   8  17       18.88       14.97     15.92 o 
   4   8  17        0.01       16.74     17.11 o 
   5   8  17        0.00        1.39     18.55 o 
   6   8  17       55.73       42.13     19.17 o 
   7   8  17        0.57       23.76     18.64 o 
   1   9  17        0.03       21.02     21.04 o 
   2   9  17        2.89      -10.29     19.28 o 
   3   9  17       98.74      129.29     22.48 o 
   4   9  17       10.78       21.42     24.35 o 
   5   9  17        0.24      -26.33     23.14 o 
   0   0  18       30.52       22.63     36.40 o 
   1   0  18       14.71        9.89     24.02 o 
   2   0  18      222.41      231.95     28.62 o 
   3   0  18       14.24       30.96     20.69 o 
   4   0  18        0.21      -21.77     18.79 o 
   5   0  18        6.08       26.19     20.55 o 
   6   0  18      155.53      173.78     21.46 o 
   7   0  18        4.15       39.57     18.58 o 
   8   0  18       43.77       77.48     28.86 o 
   9   0  18       20.17       28.89     20.71 o 
  10   0  18       95.63      122.80     25.10 o 
  11   0  18       13.17       32.95     28.64 o 
  12   0  18      242.93      264.14     49.42 o 
   1   1  18       24.93       12.50     16.68 o 
   2   1  18      208.99      210.96     20.55 o 
   3   1  18        4.31        1.55     14.14 o 
   4   1  18       27.43       28.29     13.84 o 
   5   1  18       15.68       32.45     14.79 o 
   6   1  18       59.12       96.42     14.83 o 
   7   1  18       10.64       17.00     12.48 o 
   8   1  18      123.46      122.97     16.39 o 
   9   1  18       39.49       51.21     15.59 o 
  10   1  18       14.56       31.54     15.65 o 
  11   1  18      105.87      121.94     20.24 o 
  12   1  18       18.32        5.16     23.17 o 
   0   2  18     1095.66     1120.24     49.88 o 
   1   2  18       51.44       69.20     18.36 o 
   2   2  18       75.58       85.15     15.85 o 
   3   2  18       70.56       71.62     15.40 o 
   4   2  18       32.27       17.83     14.28 o 
   5   2  18        5.49       10.18     13.00 o 
   6   2  18       11.95       31.34     13.23 o 
   7   2  18      136.76      154.15     17.72 o 
   8   2  18       92.63       78.31     15.06 o 
   9   2  18       18.53        6.10     14.53 o 
  10   2  18       55.30       65.68     16.09 o 
  11   2  18       37.35       22.45     18.16 o 
   1   3  18      125.46      136.00     16.98 o 
   2   3  18       24.10       33.49     14.35 o 
   3   3  18       48.82       53.92     14.86 o 
   4   3  18       18.36       23.45     13.48 o 
   5   3  18       34.56       23.97     12.33 o 
   6   3  18        0.25       -1.70     12.55 o 
   7   3  18        4.51       21.77     14.29 o 
   8   3  18       20.94       35.10     13.34 o 
   9   3  18       45.91       58.81     15.96 o 
  10   3  18        9.42       52.89     17.65 o 
  11   3  18       44.69       36.62     20.17 o 
   0   4  18       77.68       66.58     21.89 o 
   1   4  18      162.93      195.00     17.56 o 
   2   4  18       16.28       37.61     14.85 o 
   3   4  18        1.97       -6.02     14.12 o 
   4   4  18        8.84        5.56     16.35 o 
   5   4  18        6.14        0.65     12.31 o 
   6   4  18        0.38      -12.06     13.59 o 
   7   4  18        4.93       35.74     15.08 o 
   8   4  18        4.51       29.58     15.60 o 
   9   4  18        0.78       26.78     14.76 o 
  10   4  18        0.85       13.32     21.04 o 
   1   5  18       97.96      102.26     24.63 o 
   2   5  18       32.46       36.01     15.49 o 
   3   5  18        0.37        4.67     15.36 o 
   4   5  18       54.12       45.62     15.59 o 
   5   5  18        7.21       -3.14     15.18 o 
   6   5  18        0.23        3.95     16.06 o 
   7   5  18       11.33       27.97     16.64 o 
   8   5  18        9.21       58.71     17.49 o 
   9   5  18       81.49       90.40     21.77 o 
  10   5  18        5.92       15.66     20.90 o 
   0   6  18       97.41      125.57     25.36 o 
   1   6  18       19.73        6.19     15.88 o 
   2   6  18       11.39      -22.11     18.48 o 
   3   6  18        0.93       17.63     17.07 o 
   4   6  18       16.88       24.28     20.18 o 
   5   6  18       25.12       31.56     17.96 o 
   6   6  18       14.61        7.17     20.39 o 
   7   6  18        0.02       23.62     17.77 o 
   8   6  18        5.87       -5.11     18.00 o 
   9   6  18        0.50       74.22     26.69 o 
   1   7  18        2.74       25.52     17.04 o 
   2   7  18        5.66       14.58     17.36 o 
   3   7  18       15.99       26.31     18.00 o 
   4   7  18        9.70        1.88     15.24 o 
   5   7  18      122.55      148.98     22.63 o 
   6   7  18       10.83       36.51     19.05 o 
   7   7  18        1.70       -1.16     18.52 o 
   0   8  18        5.17        3.21     24.66 o 
   1   8  18        0.48        5.45     17.92 o 
   2   8  18        3.10       -9.05     18.55 o 
   3   8  18       39.02       53.43     17.40 o 
   4   8  18       10.70        0.10     19.28 o 
   5   8  18       13.04        9.36     19.82 o 
   1   9  18        2.63       20.94     22.14 o 
   2   9  18        0.68       44.32     24.07 o 
   1   1  19       38.93       63.01     18.68 o 
   2   1  19       35.90       43.67     17.94 o 
   3   1  19       13.00       -7.11     15.33 o 
   4   1  19       19.18       25.13     15.96 o 
   5   1  19        0.38       27.85     14.32 o 
   6   1  19       10.67       14.28     14.65 o 
   7   1  19        0.35       15.43     16.20 o 
   8   1  19       18.22       13.14     17.68 o 
   9   1  19       26.19       20.72     16.92 o 
  10   1  19       34.61       41.92     16.69 o 
  11   1  19        1.33       11.80     20.35 o 
   0   2  19      138.36       94.48     28.92 o 
   1   2  19      274.57      289.23     24.51 o 
   2   2  19      223.06      238.95     22.51 o 
   3   2  19        3.36       -8.68     15.84 o 
   4   2  19       81.67       80.33     16.15 o 
   5   2  19        0.12       -4.00     14.29 o 
   6   2  19       85.46       77.71     16.37 o 
   7   2  19        7.82       17.79     15.56 o 
   8   2  19       17.11       -2.11     16.11 o 
   9   2  19       31.81       25.53     17.65 o 
  10   2  19      135.79      181.85     21.75 o 
   1   3  19       76.59       80.81     18.55 o 
   2   3  19       74.13       60.13     16.25 o 
   3   3  19      120.55       89.28     16.68 o 
   4   3  19        7.16       17.57     15.87 o 
   5   3  19        1.35       -4.67     14.06 o 
   6   3  19        4.51       18.14     13.99 o 
   7   3  19        0.58       10.27     16.37 o 
   8   3  19       78.93      108.77     17.38 o 
   9   3  19       20.77       23.96     17.84 o 
  10   3  19      120.14      137.06     21.50 o 
   0   4  19       98.53      108.21     29.11 o 
   1   4  19       47.14       46.01     16.07 o 
   2   4  19        1.15       -1.14     15.42 o 
   3   4  19        0.19       10.72     15.45 o 
   4   4  19        0.20       14.36     14.98 o 
   5   4  19       17.05       20.45     14.65 o 
   6   4  19        2.22        7.48     14.94 o 
   7   4  19       32.42       33.72     16.25 o 
   8   4  19       11.95       47.52     17.43 o 
   9   4  19        3.21       -5.74     18.49 o 
   1   5  19       25.81       21.73     16.34 o 
   2   5  19       16.01       -2.80     16.83 o 
   3   5  19       32.66       43.76     18.16 o 
   4   5  19        5.96        2.04     16.93 o 
   5   5  19        4.24       -4.68     16.86 o 
   6   5  19       29.29       39.28     18.31 o 
   7   5  19        5.11        7.02     17.93 o 
   8   5  19        3.49        3.57     16.97 o 
   0   6  19      105.51       79.95     25.27 o 
   1   6  19        7.85       -7.78     17.06 o 
   2   6  19        1.39       14.34     17.84 o 
   3   6  19        0.59       13.52     18.62 o 
   4   6  19       12.91       23.35     19.29 o 
   5   6  19        0.13        8.43     19.65 o 
   6   6  19        1.09       21.15     23.38 o 
   7   6  19        0.32       13.43     24.76 o 
   1   7  19       16.18        7.43     18.08 o 
   2   7  19      159.69      146.07     21.81 o 
   3   7  19       15.36        5.30     18.95 o 
   4   7  19        2.25       11.84     19.67 o 
   5   7  19       11.55       29.27     21.21 o 
   6   7  19        0.01       31.85     25.44 o 
   0   8  19      262.84      250.08     34.66 o 
   1   8  19        4.53       -8.66     18.96 o 
   2   8  19        0.00        7.21     20.20 o 
   3   8  19        8.90       -7.37     20.39 o 
   0   0  20       17.05       42.37     38.39 o 
   1   0  20      471.77      522.28     67.24 o 
   2   0  20      141.36      146.63     30.58 o 
   3   0  20        2.84       24.95     22.32 o 
   4   0  20        7.84        3.27     23.55 o 
   5   0  20        2.33       -7.24     23.23 o 
   6   0  20        0.00      -12.34     24.79 o 
   7   0  20        2.56       48.61     23.60 o 
   8   0  20       14.86       38.18     32.96 o 
   9   0  20       99.87      186.69     41.42 o 
   1   1  20        4.22       14.22     19.06 o 
   2   1  20       68.14      102.19     20.42 o 
   3   1  20       18.00       41.94     17.69 o 
   4   1  20       44.34       66.12     18.49 o 
   5   1  20        0.05       19.93     16.55 o 
   6   1  20        8.66        4.24     16.96 o 
   7   1  20        0.65       10.53     19.01 o 
   8   1  20        0.70      -30.89     20.92 o 
   9   1  20       12.55        0.22     20.00 o 
   0   2  20        0.17       39.20     28.40 o 
   1   2  20       85.45      101.75     21.27 o 
   2   2  20       43.84       10.91     18.83 o 
   3   2  20        0.56        3.77     16.86 o 
   4   2  20       21.82       13.57     17.08 o 
   5   2  20        6.50       23.57     17.15 o 
   6   2  20       37.72       87.89     17.94 o 
   7   2  20       25.52       50.20     19.01 o 
   8   2  20        0.03       -4.53     20.05 o 
   9   2  20       24.08       32.24     21.38 o 
   1   3  20        5.27        7.47     17.72 o 
   2   3  20       31.24       36.49     18.34 o 
   3   3  20       89.06       64.87     19.17 o 
   4   3  20        2.20       20.47     18.52 o 
   5   3  20        5.66       -2.57     15.00 o 
   6   3  20       10.85       38.52     18.11 o 
   7   3  20        0.03       16.25     17.82 o 
   8   3  20        1.53       42.55     17.58 o 
   9   3  20        5.39       34.03     22.12 o 
   0   4  20        0.66       -6.24     25.44 o 
   1   4  20       89.47       61.41     19.33 o 
   2   4  20       16.87      -19.16     17.05 o 
   3   4  20        0.03      -12.45     16.40 o 
   4   4  20        4.82        2.27     15.74 o 
   5   4  20      145.66      185.17     19.59 o 
   6   4  20        1.03      -16.84     17.52 o 
   7   4  20        2.37        0.05     18.38 o 
   8   4  20        0.39       44.49     17.49 o 
   1   5  20        8.20      -10.44     18.17 o 
   2   5  20        0.09       -1.45     17.96 o 
   3   5  20      111.02       90.50     21.15 o 
   4   5  20       45.22       28.96     19.52 o 
   5   5  20        1.45       16.53     18.42 o 
   6   5  20        0.70      -28.76     19.17 o 
   7   5  20       15.72        4.69     22.41 o 
   0   6  20        0.02       54.10     41.43 o 
   1   6  20        5.99       29.76     18.86 o 
   2   6  20        1.56        3.80     19.27 o 
   3   6  20       80.79      142.19     22.36 o 
   4   6  20        1.48       42.12     26.70 o 
   5   6  20        2.50       14.25     24.32 o 
   1   7  20        2.08      -28.29     18.86 o 
   2   7  20        1.89      -15.42     20.59 o 
   3   7  20       16.91       34.73     22.03 o 
   1   1  21       15.23       24.44     22.29 o 
   2   1  21       17.39       10.94     19.31 o 
   3   1  21        1.38      -21.96     16.99 o 
   4   1  21        0.95       -5.18     17.90 o 
   5   1  21       10.92      -14.16     17.16 o 
   6   1  21        7.78       18.89     18.33 o 
   7   1  21        0.12       17.69     20.01 o 
   8   1  21        5.97      -20.50     25.71 o 
   0   2  21        1.26      -33.55     32.25 o 
   1   2  21        1.03      -15.00     20.01 o 
   2   2  21       48.27       41.57     20.64 o 
   3   2  21       23.76       22.55     18.66 o 
   4   2  21       32.74       44.75     19.46 o 
   5   2  21        0.08       37.98     19.81 o 
   6   2  21       12.80       39.94     18.32 o 
   7   2  21       28.37       14.96     21.32 o 
   8   2  21        5.32       11.16     25.93 o 
   1   3  21       13.23       -9.80     18.08 o 
   2   3  21       45.20       36.92     19.42 o 
   3   3  21       24.68       12.55     18.82 o 
   4   3  21       12.14       14.18     19.93 o 
   5   3  21        0.05       13.85     18.69 o 
   6   3  21        1.57       -6.45     18.80 o 
   7   3  21        0.94       14.10     18.45 o 
   0   4  21       19.85       38.43     28.96 o 
   1   4  21        4.58       11.17     18.90 o 
   2   4  21        0.65      -27.28     18.19 o 
   3   4  21        1.19      -24.04     18.54 o 
   4   4  21       11.65       16.58     17.50 o 
   5   4  21       34.10       37.13     17.92 o 
   6   4  21        1.21       11.39     18.88 o 
   1   5  21       10.74      -19.63     20.83 o 
   2   5  21        5.63       32.40     24.03 o 
   3   5  21       53.17       47.84     21.51 o 
   4   5  21        0.00       12.77     20.31 o 
   5   5  21        1.55       73.85     24.21 o 
   0   6  21        5.05       30.47     28.93 o 
   1   6  21       82.05      180.98     25.34 o 
   2   6  21        6.35       43.78     19.58 o 
   3   6  21        0.18       75.27     21.27 o 
   0   0  22      381.07      370.04     57.62 o 
   1   0  22       75.12      102.84     32.81 o 
   2   0  22      199.48      151.50     34.41 o 
   3   0  22        2.38      -30.51     25.19 o 
   4   0  22       84.75       56.81     28.97 o 
   5   0  22       30.58       34.67     41.20 o 
   6   0  22       46.62       18.98     28.94 o 
   1   1  22        1.85      -10.51     21.07 o 
   2   1  22       27.07       31.62     20.59 o 
   3   1  22        0.94       41.94     20.34 o 
   4   1  22       28.18       50.96     20.04 o 
   5   1  22       20.66       30.63     20.56 o 
   6   1  22       29.64       46.53     20.52 o 
   0   2  22       43.81       18.95     31.92 o 
   1   2  22        0.09        0.64     21.74 o 
   2   2  22       10.93        6.71     20.76 o 
   3   2  22       25.46       20.84     21.77 o 
   4   2  22       18.16       21.23     20.39 o 
   5   2  22        2.10       38.39     20.41 o 
   6   2  22        0.63       -5.26     17.97 o 
   1   3  22        1.69        1.08     20.78 o 
   2   3  22        0.74       12.74     19.55 o 
   3   3  22        3.74       16.53     20.29 o 
   4   3  22       14.52       15.51     23.84 o 
   5   3  22        5.04       29.77     18.01 o 
   0   4  22        0.41       -7.82     30.53 o 
   1   4  22        0.96      -16.04     20.34 o 
   2   4  22       16.88       24.55     22.19 o 
   3   4  22        0.10       -3.14     21.18 o 
   4   4  22       43.73       52.02     26.37 o 
   1   1  23        5.97        8.42     24.72 o 
   2   1  23       11.07       22.39     22.83 o 
   3   1  23       46.56       62.20     21.89 o 
   0   2  23        1.11        4.47     35.71 o 
   1   2  23        1.14       16.93     25.06 o 
   2   2  23        0.17        3.08     22.00 o 
                                                 
